# Supplementary material for: Long-term super-resolution inner mitochondrial membrane imaging with a lipid probe
Source: Nat Chem Biol. 2023 Oct 19;20(1):83–92. doi: 10.1038/s41589-023-01450-y (PMC10746544; doi:10.1038/s41589-023-01450-y)
Supplement: Supplementary file 13 — Source data for Supplementary Fig. 2. [file 41589_2023_1450_MOESM13_ESM.xlsx]

## Sheet: panel b
CTG	(-)	SiR-DBCO	HAO-N3	HAO-N3 + SiR-DBCO	MAO-N3	MAO-N3 + SiR-DBCO	Alexidine
0.34449	96.6753	109.688	102.449	75.2406	120.627	106.452	51.1809
0.647626	100.909	103.188	101.676	70.6731	111.669	106.871	38.1372
0.743988	95.3066	93.3729	95.2035	89.1131	104.514	108.674	40.5969
0.52661	107.109	93.019	92.1315	93.592	93.7876	113.922	37.1201
1.00872	107.811	90.1543	100.24	99.5998			40.9408
1.22584	88.8311	103.729	98.4971	102.786			32.799
0.979348	97.2954	95.8013	93.272	98.7604			65.7845
1.11339	103.55	97.8537	98.2951	96.6472			53.5363
1.18294	99.2756						47.6475
0.936586	103.237						85.567
0.3113	116.52
0.4297	88.579
0.4265	92.856
0.4589	102.05

## Sheet: panel c
CTG	(-)	SiR-DBCO	HAO-N3	HAO-N3 + SiR-DBCO	MAO-N3	MAO-N3 + SiR-DBCO	Alexidine
0.463762	101.307	112.415	83.8634	72.4473	87.5323	96.8228	8.93169
0.790869	103.039	115.314	90.1036	75.841	57.8805	103.24	3.15683
0.89444	109.624	106.725	103.033	100.867	8.88524	106.532	5.68427
0.516218	98.5783	102.597	79.5377	71.0329	75.2121	79.3721	6.63927
0.67314	103.176	97.7472	91.6347	82.0603	73.8734	75.2407	8.37442
1.00591	84.2757	117.781	86.2557	101.075	82.8485	98.3642	7.86717
0.425708	112.784	103.542	103.106	96.9084	87.7006	102.237	3.64398
0.556952	82.282	82.2504	107.233	87.5936	122.067	82.2717	1.91566
0.588718	94.1698	59.5067	106.513	88.9115	108.245	74.2464	2.5447
0.379731	63.0127	57.4112	85.4241	81.3292	99.9141	83.8291	1.07018
0.548802	96.505	81.8235	74.5189	82.1865	75.3223		2.431
0.686942	95.8427	99.7093	102.815	91.3556	101.528		2.46656
0.908	105.861	89.7821	87.3122	98.2266
1.00872	97.6355	90.1275	82.091	104.478
1.22584	100.55	87.0976	78.4612	106.861
0.979348	104.907	85.1085	92.9311	91.8771
1.11339	95.2043	86.9531	83.8932
1.18294	101.41	89.0849	96.1614
0.936586	101.34
0.9383	100.36
1.105	103.94
1.1253	96.444
1.0689
1.0302
0.908
