# Supplementary material for: Long-term super-resolution inner mitochondrial membrane imaging with a lipid probe
Source: Nat Chem Biol. 2023 Oct 19;20(1):83–92. doi: 10.1038/s41589-023-01450-y (PMC10746544; doi:10.1038/s41589-023-01450-y)
Supplement: Supplementary file 14 — Source data for Supplementary Fig. 3. [file 41589_2023_1450_MOESM14_ESM.xlsx]

## Sheet: panel c
(-)	MAO-N3	SiR-DBCO	MAO-N3 + SiR-DBCO
0			0.862
0			0.88
0			0.873
			0.844
			0.898
			0.873
			0.878
			0.892
			0.821
			0.835
			0.86
			0.868
			0.779
			0.76
			0.87
			0.823
			0.844
			0.76
			0.857
			0.788
			0.818
			0.641
			0.743
			0.632
			0.778
			0.727
			0.752
			0.783
			0.696
			0.879
			0.776
0	0.673	0.011	0.712
0.005	0.573	0.014	0.703
0.001	0.475		0.676
	0.66		0.665
	0.504		0.636
	0.542		0.613
	0.549		0.666
			0.566
			0.704
0.013	0.711	0.006	0.751
0.002	0.705	0.004	0.69
0.001	0.652	0.004	0.726
0.004	0.746	0.01	0.678
0.001	0.652	0.004	0.669
0.001	0.668	0.012	0.602
0.004	0.711	0.007	0.675
0	0.85	0.015	0.631
0.001	0.787		0.682
0	0.644		0.572
0.001	0.654		0.613
0	0.597		0.653
0.002	0.562		0.639
0.001	0.614		0.698
0.002	0.683		0.728
0	0.625		0.77
0.002	0.651		0.793
0	0.644		0.737
0.001	0.653		0.712
0.001	0.598		0.637
0.001	0.655		0.643
0.003	0.618		0.68
	0.699		0.698
	0.615		0.696
	0.58		0.588
	0.737		0.649
	0.699		0.65
			0.687
			0.683
			0.622
			0.67
			0.711
			0.571
			0.739
			0.521
			0.664
			0.716
			0.636
			0.737
			0.596
			0.688
			0.704
			0.624
			0.659
