# Supplementary material for: Long-term super-resolution inner mitochondrial membrane imaging with a lipid probe
Source: Nat Chem Biol. 2023 Oct 19;20(1):83–92. doi: 10.1038/s41589-023-01450-y (PMC10746544; doi:10.1038/s41589-023-01450-y)
Supplement: Supplementary file 15 — Source data for Supplementary Fig. 4. [file 41589_2023_1450_MOESM15_ESM.xlsx]

## Sheet: panel c
SiR and PDHA1-RFP					NAO and PDHA1-RFP					SiR and NAO
NAO	NAO + SiR-DBCO				NAO	NAO + SiR-DBCO				NAO	NAO + SiR-DBCO
0	0				0.748	0.869				0	0
0	0.003				0.843	0.851				0	0.001
0	0				0.855	0.853				0	0
0	0				0.872	0.707				0	0
0	0				0.854	0.448				0	0
0	0				0.837	0.823				0	0
0	0.002				0.862	0.914				0	0.011
0	0				0.863	0.908				0	0.001
0	0				0.862	0.857				0	0
0	0.003				0.889	0.836				0	0.003
0	0				0.863	0.901				0	0
0	0				0.845	0.838				0	0
0	0.004				0.84	0.774				0	0
0	0				0.626	0.821				0	0
0	0				0.829	0.765				0	0.004
0	0				0.774	0.831				0	0
0	0				0.856	0.843				0	0
0	0				0.69	0.879				0	0
0	0				0.899	0.82				0	0
0	0				0.837	0.708				0	0
0	0				0.844	0.681				0	0
	0					0.816					0
	0					0.763					0
0.001	0.007				0.852	0.827				0.001	0.008
0.003	0.011				0.866	0.856				0.005	0.026
0	0.018				0.844	0.829				0	0.04
0	0.022				0.808	0.78				0	0.032
0	0.001				0.798	0.839				0	0.005
0	0.006				0.812	0.815				0	0.026
0.007	0.012				0.701	0.82				0.005	0.028
0	0.015				0.794	0.711				0	0.001
0	0.002				0.77	0.581				0	0
0	0.003				0.796	0.673				0	0.039
0.005	0.002				0.8	0.717				0.001	0.062
0	0.005				0.791	0.782				0	0.007
0.004	0.018				0.757	0.527				0.03	0.013
0	0.018				0.829	0.475				0	0.012
