# Supplementary material for: Long-term super-resolution inner mitochondrial membrane imaging with a lipid probe
Source: Nat Chem Biol. 2023 Oct 19;20(1):83–92. doi: 10.1038/s41589-023-01450-y (PMC10746544; doi:10.1038/s41589-023-01450-y)
Supplement: Supplementary file 16 — Source data for Supplementary Fig. 5. [file 41589_2023_1450_MOESM16_ESM.xlsx]

## Sheet: panel d
line 1							line2
Distance_(microns)	SIM	widefield					Distance_(microns)	SIM	widefield
0		88.6146					0	2.95556	100
0.031303	17.4369						0.031303	22.4724
0.062606	33.9239	93.8068					0.062606	56.1246	98.9089
0.093909	44.1088						0.093909	85.2283
0.125212	53.7202	99.0974					0.125212	100	99.0717
0.156515	70.5138						0.156515	97.6937
0.187818	93.0425	100					0.187818	81.5163	98.1131
0.219121	100						0.219121	55.7737
0.250424	80.8879	96.6679					0.250424	23.6893	95.4699
0.281727	52.7038						0.281727	1.98256
0.31303	34.2503	95.5509					0.31303	0	90.1119
