# Supplementary material for: Long-term super-resolution inner mitochondrial membrane imaging with a lipid probe
Source: Nat Chem Biol. 2023 Oct 19;20(1):83–92. doi: 10.1038/s41589-023-01450-y (PMC10746544; doi:10.1038/s41589-023-01450-y)
Supplement: Supplementary file 17 — Normalized UV–Vis spectra and LC–MS trace statistical source data. [file 41589_2023_1450_MOESM17_ESM.xlsx]

## Sheet: panel a
MAO-N3						HAO-N3
λ (nm)	normalized absorption	normalized emission				λ (nm)	normalized absorption	normalized emission
400	0.026267					400	0.124392
401	0.030904					401	0.124178
402	0.031198					402	0.125278
403	0.033707					403	0.126202
404	0.034088					404	0.126477
405	0.033551					405	0.126973
406	0.037479					406	0.12947
407	0.037047					407	0.129202
408	0.037462					408	0.130424
409	0.03786					409	0.131172
410	0.038535					410	0.131753
411	0.04049					411	0.13383
412	0.041909					412	0.135334
413	0.042843					413	0.136899
414	0.043743					414	0.138587
415	0.044816					415	0.140633
416	0.046044					416	0.14326
417	0.046979					417	0.145169
418	0.049851					418	0.14875
419	0.050993					419	0.151972
420	0.051651					420	0.154728
421	0.053952					421	0.157775
422	0.056721					422	0.162211
423	0.05762					423	0.1658
424	0.059507					424	0.170045
425	0.061998					425	0.174909
426	0.064144					426	0.180071
427	0.064871					427	0.185126
428	0.06584					428	0.190692
429	0.068037					429	0.197014
430	0.070615					430	0.203482
431	0.073782					431	0.2103
432	0.077329					432	0.217676
433	0.078298					433	0.224717
434	0.081032					434	0.232047
435	0.084285					435	0.24024
436	0.087798					436	0.24883
437	0.091189					437	0.257695
438	0.093871					438	0.267224
439	0.097176					439	0.27673
440	0.101588					440	0.287168
441	0.105828					441	0.297629
442	0.109738					442	0.308449
443	0.113424					443	0.320032
444	0.116729					444	0.331486
445	0.12173					445	0.344359
446	0.126125					446	0.357103
447	0.131298					447	0.370549
448	0.13687					448	0.384836
449	0.140538					449	0.39913
450	0.146733					450	0.414179
451	0.150886					451	0.42968
452	0.155887					452	0.445447
453	0.162116					453	0.461986
454	0.16883					454	0.479571
455	0.173917					455	0.496888
456	0.180855					456	0.514832
457	0.187483					457	0.533448
458	0.194075					458	0.552529
459	0.201827					459	0.571763
460	0.209337					460	0.591272
461	0.218439					461	0.6104
462	0.228163					462	0.629237
463	0.237836					463	0.64744
464	0.246955					464	0.6643
465	0.257665					465	0.681739
466	0.268272					466	0.697469
467	0.279537					467	0.712404
468	0.291494					468	0.726866
469	0.303191					469	0.740297
470	0.317224					470	0.755148
471	0.332607					471	0.769541
472	0.34856					472	0.783064
473	0.364445					473	0.7959
474	0.379707					474	0.808834
475	0.394449					475	0.820593
476	0.409365					476	0.833665
477	0.424522					477	0.846867
478	0.439663					478	0.859848
479	0.454302					479	0.872913
480	0.468698					480	0.886313
481	0.482074					481	0.899431
482	0.495968					482	0.912435
483	0.509569					483	0.925186
484	0.521612					484	0.937479
485	0.534607					485	0.94975
486	0.546529					486	0.961471
487	0.559247					487	0.972298
488	0.572207					488	0.981728
489	0.584683					489	0.989448
490	0.597591					490	0.995762
491	0.611538					491	0.999351
492	0.625121					492	1
493	0.63886					493	0.997793	0.147854
494	0.653239					494	0.992601	0.144165
495	0.66793					495	0.98324	0.158474
496	0.682932					496	0.969648	0.184356
497	0.69963					497	0.952331	0.210048
498	0.716362					498	0.93134	0.234658
499	0.732852					499	0.906685	0.267536
500	0.75109					500	0.878181	0.302703
501	0.768428					501	0.846699	0.340095
502	0.787272					502	0.810102	0.374563
503	0.807967					503	0.76906	0.413736
504	0.82963					504	0.724552	0.459968
505	0.850464					505	0.677761	0.492846
506	0.870588					506	0.632161	0.53539
507	0.889656					507	0.588295	0.580986
508	0.908015					508	0.545436	0.622003
509	0.92544					509	0.50328	0.687059
510	0.941549					510	0.461994	0.701176
511	0.956672					511	0.424365	0.732019
512	0.969546					512	0.389165	0.764452
513	0.980049					513	0.35637	0.809603
514	0.988649					514	0.326561	0.849285
515	0.995691					515	0.300057	0.869762
516	0.998841					516	0.275188	0.910588
517	1					517	0.252434	0.922671
518	0.998927					518	0.231528	0.933418
519	0.995224					519	0.211889	0.956248
520	0.988562					520	0.193235	0.983529
521	0.978717					521	0.176849	0.991733
522	0.966916	0.076525				522	0.162402	1
523	0.952381	0.047537				523	0.149238	0.994404
524	0.935579	0.053821				524	0.137449	1
525	0.917082	0.055342				525	0.127087	0.983593
526	0.897079	0.063856				526	0.118039	0.987154
527	0.875709	0.067606				527	0.110121	0.985628
528	0.852748	0.073789				528	0.102768	0.971638
529	0.8288	0.075613				529	0.095949	0.982576
530	0.804264	0.081289				530	0.089787	0.943339
531	0.77907	0.088182				531		0.938633
532	0.752699	0.095378				532		0.943339
533	0.727782	0.103588				533		0.914149
534	0.702433	0.111393				534		0.898442
535	0.675422	0.118995				535		0.882289
536	0.646335	0.132982				536		0.86372
537	0.615985	0.150416				537		0.867854
538	0.587486	0.156598				538		0.836757
539	0.559005	0.175958				539		0.819332
540	0.530783	0.194304				540		0.809348
541	0.503928	0.211737				541		0.77876
542	0.476623	0.23059				542		0.766614
543	0.451049	0.249949				543		0.755103
544	0.425266	0.273667				544		0.735072
545	0.39945	0.296371				545		0.739523
546	0.374533	0.330326				546		0.717711
547	0.350948	0.342388				547		0.705437
548	0.328056	0.367728				548		0.670715
549	0.305752	0.397223				549		0.670652
550	0.284261	0.415163				550		0.649857
551	0.26322	0.448105				551		0.638219
552	0.243684	0.486823				552		0.641653
553	0.224097	0.496554				553		0.62194
554	0.206067	0.531421				554		0.601335
555	0.188365	0.549564				555		0.601081
556	0.170352	0.590918				556		0.588998
557	0.154814	0.62386				557		0.566486
558	0.139172	0.63957				558		0.558156
559	0.124758	0.659943				559		0.528458
560	0.1114	0.704845				560		0.53539
561	0.09901	0.720353				561		0.51504
562	0.088248	0.741841				562		0.507409
563	0.077814	0.791709				563		0.496979
564	0.068885	0.804784				564		0.488776
565	0.060164	0.807217				565		0.474086
566	0.051616	0.843908				566		0.458315
567	0.045335	0.865498				567		0.448331
568	0.038708	0.892054				568		0.445723
569	0.031873	0.888911				569		0.429126
570	0.025523	0.893473				570		0.422703
571	0.019899	0.926515				571		0.407313
572	0.014829	0.921042				572		0.401717
573	0.010417	0.946787				573		0.394785
574	0.006696	0.963308				574		0.390461
575	0.00353	0.953781				575		0.369221
576	0.00064	0.958342				576		0.35752
577	-0.00225	0.982465				577		0.358474
578	-0.00502	0.983479				578		0.341558
579	-0.00761	1				579		0.329094
580	-0.00986	0.976586				580		0.325787
581	-0.01142	0.975877				581		0.323752
582	-0.01298	0.96493				582		0.31097
583	-0.01488	0.988547				583		0.287949
584	-0.01644	0.969086				584		0.289921
585	-0.01765	0.982566				585		0.276439
586	-0.01851	0.973546				586		0.266328
587	-0.01921	0.98804				587		0.267091
588	-0.02059	0.978917				588		0.261685
589	-0.02163	0.942935				589		0.252146
590	-0.02267	0.945875				590		0.242989
591	-0.02353	0.953173				591		0.232941
592	-0.02388	0.942327				592		0.233959
593	-0.02457	0.956213				593		0.215707
594	-0.02509	0.930468				594		0.216534
595	-0.02596	0.926211				595		0.212846
596	-0.02682	0.942429				596		0.206296
597	-0.02699	0.897223				597		0.188362
598	-0.02699	0.894283				598		0.191161
599	-0.02699	0.90148				599		0.183593
600	-0.02751	0.873201				600		0.181176
601	-0.02786	0.871883				601		0.165978
602	-0.02786	0.865599				602		0.173545
603	-0.0282	0.8433				603		0.165151
604	-0.02838	0.830529				604		0.162798
605	-0.02872	0.825867				605		0.151924
606	-0.0289	0.824853				606		0.150143
607	-0.02855	0.817353				607		0.143084
608	-0.0282	0.786337				608		0.134817
609	-0.02907	0.765052				609		0.131129
610	-0.02976	0.781066				610		0.133927
611	-0.03011	0.732414				611		0.117774
612	-0.03011	0.740827				612		0.122417
613	-0.02993	0.737178				613		0.117965
614	-0.02993	0.725826				614		0.113704
615	-0.03011	0.72907				615		0.113323
616	-0.03045	0.693189				616		0.108045
617	-0.0308	0.690047				617		0.104801
618	-0.03097	0.668964				618		0.09469
619	-0.03028	0.6642				619		0.102639
620	-0.03045	0.675248				620		0.096407
621	-0.03063	0.647679				621		0.09132
622	-0.03045	0.639266				622		0.090175
623	-0.03028	0.625887				623		0.08744
624	-0.03063	0.616055				624		0.07911
625	-0.0308	0.603385				625		0.083561
626	-0.03063	0.605311				626		0.079682
627	-0.0308	0.590412				627		0.072369
628	-0.03132	0.557673				628		0.077393
629	-0.0308	0.544598				629		0.067599
630	-0.03115	0.544091				630		0.066836
631	-0.03115	0.53132				631		0.06372
632	-0.0308	0.528583				632		0.065437
633	-0.03097	0.514697				633		0.059396
634	-0.0308	0.494932				634		0.05876
635	-0.0308	0.496554				635		0.057552
636	-0.0308	0.479627				636		0.054563
637	-0.03097	0.474762				637		0.053482
638	-0.03167	0.460572				638		0.051638
639	-0.03184	0.452058				639		0.053164
640	-0.03167	0.450436				640		0.047949
641	-0.03149	0.420028				641		0.047504
642	-0.03132	0.418305				642		0.045151
643	-0.03115	0.409893				643		0.041781
644	-0.03097	0.408169				644		0.042289
645	-0.03097	0.387188				645		0.041908
646	-0.03132	0.369248				646		0.039173
647	-0.03115	0.369045				647		0.035676
648	-0.03115	0.367018				648		0.035866
649	-0.03132	0.347659				649		0.033704
650	-0.03132	0.353132				650		0.031479
651	-0.03132	0.330732				651		0.031606
652	-0.03149	0.328806				652		0.032305
653	-0.03132	0.318265				653		0.0269
654	-0.03132	0.307825				654		0.028299
655	-0.03132	0.309143				655		0.026773
656	-0.03115	0.285222				656		0.029762
657	-0.0308	0.287148				657		0.023975
658	-0.03097	0.273262				658		0.02601
659	-0.03115	0.269714				659		0.023593
660	-0.03115	0.268498				660		0.022893
661	-0.03149	0.252686				661		0.023911
662	-0.03149	0.251064				662		0.022893
663	-0.03167	0.249037				663		0.021304
664	-0.03167	0.243158				664		0.021049
665	-0.03132	0.235556				665		0.02194
666	-0.0308	0.22015				666		0.01787
667	-0.03132	0.215994				667		0.018633
668	-0.03149	0.211028				668		0.019332
669	-0.03167	0.202514				669		0.017424
670	-0.03184	0.203527				670		0.016407
671	-0.03132	0.189236				671		0.01717
672	-0.03115	0.195216				672		0.01558
673	-0.03149	0.184776				673		0.015898
674	-0.03149	0.182039				674		0.016471
675	-0.03115	0.172613				675		0.013672
676	-0.0308	0.174843				676		0.013736
677	-0.03132	0.161464				677		0.013863
678	-0.0308	0.170079				678		0.011447
679	-0.0308	0.162376				679		0.013355
680	-0.0308	0.152341				680		0.010874
681	-0.0308	0.15224				681		0.012719
682	-0.0308	0.144435				682		0.012273
683	-0.03097	0.15001				683		0.010302
684	-0.0308	0.145449				684		0.010366
685	-0.03063	0.136124				685		0.011701
686	-0.03063	0.128421				686		0.009857
687	-0.03097	0.120819				687		0.008776
688	-0.03149	0.119805				688		0.007949
689	-0.03149	0.115042				689		0.006359
690	-0.03132	0.110379				690		0.010366
691	-0.03115	0.106629				691		0.009285
692	-0.03063	0.106832				692		0.00655
693	-0.03097	0.105615				693		0.007631
694	-0.0308	0.107541				694		0.008203
695	-0.03063	0.100345				695		0.00814
696	-0.03063	0.090006				696		0.007504
697	-0.03097	0.090716				697		0.005787
698	-0.0308	0.095986				698		0.006232
699	-0.03063	0.087067				699		0.006486
700	-0.0308	0.081593				700		0.005787
701	-0.0308	0.083215				701		0.006169
702	-0.0308	0.079363				702		0.006359
703	-0.03097	0.081492				703		0.005151
704	-0.03063	0.072775				704		0.006169
705	-0.03028	0.078654				705		0.005405
706	-0.03028	0.064362				706		0.004388
707	-0.03011	0.066694				707		0.005151
708	-0.03045	0.066491				708		0.004515
709	-0.03045	0.06639				709		0.004769
710	-0.02993	0.066187				710		0.003752
711	-0.02976	0.060612				711		0.004833
712	-0.03028	0.057571				712		0.003943
713	-0.03011	0.057673				713		0.004006
714	-0.02976	0.056457				714		0.004833
715	-0.02959	0.057571				715		0.004324
716	-0.02959	0.056659				716		0.004706
717	-0.02959	0.050172				717		0.004642
718	-0.02924	0.049361				718		0.003625
719	-0.02924	0.048145				719		0.003879
720	-0.0289	0.043787				720		0.003752
721	-0.02872	0.052808				721		0.002925
722	-0.0289	0.04551				722		0.002862
723	-0.02976	0.044496				723		0.003625
724	-0.02924	0.041557				724		0.003688
725	-0.02855	0.045104				725		0.002989
726	-0.02855	0.042368				726		0.00248
727	-0.0289	0.038922				727		0.003561
728	-0.02855	0.042368				728		0.003307
729	-0.02803	0.03659				729		0.003116
730	-0.02803	0.034766				730		0.003243
731	-0.02838	0.035678				731		0.002035
732	-0.02838	0.035171				732		0.003052
733	-0.02786	0.034056				733		0.001971
734	-0.02838	0.033144				734		0.002862
735	-0.0282	0.033245				735		0.002862
736	-0.0282	0.031522				736		0.002289
737	-0.02786	0.029191				737		0.002607
738	-0.02751	0.030002				738		0.002671
739	-0.02734	0.030712				739		0.002925
740	-0.02751	0.031117				740		0.002289
741	-0.02734	0.029191				741		0.001971
742	-0.02751	0.028887				742		0.00248
743	-0.02786	0.027265				743		0.002226
744	-0.02734	0.026252				744		0.001717
745	-0.02751	0.024326				745		0.003052
746	-0.02803	0.02311				746		0.001653
747	-0.02803	0.02615				747		0.002099
748	-0.02786	0.022806				748		0.002226
749	-0.02751	0.023515				749		0.001335
750	-0.02751	0.02615				750		0.001971
751	-0.02717	0.022704				751		0.001908
752	-0.02734	0.023312				752		0.001463
753	-0.02769	0.023211				753		0.002544
754	-0.02786	0.020474				754		0.002035
755	-0.02786	0.020677				755		0.002226
756	-0.02786	0.023211				756		0.002035
757	-0.02803	0.017738				757		0.002289
758	-0.02786	0.019359				758		0.001463
759	-0.02734	0.018954				759		0.001653
760	-0.02699	0.018143				760		0.002353
761	-0.02734	0.017332				761		0.002099
762	-0.02786	0.019765				762		0.001717
763	-0.02803	0.017231				763		0.001335
764	-0.02786	0.020677				764		0.001399
765	-0.02786	0.019866				765		0.002099
766	-0.02751	0.018751				766		0.001781
767	-0.02786	0.018751				767		0.001781
768	-0.02838	0.018346				768		0.001908
769	-0.02803	0.017231				769		0.001335
770	-0.02803	0.016521				770		0.001463
771	-0.0282	0.01794				771		0.00159
772	-0.02803	0.01419				772		0.001971
773	-0.02786	0.016825				773		0.001781
774	-0.02769	0.013683				774		0.001081
775	-0.02769	0.015711				775		0.00159
776	-0.02769	0.015406				776		0.001844
777	-0.02751	0.015102				777		0.001335
778	-0.02769	0.0149				778		0.001399
779	-0.02803	0.013278				779		0.001717
780	-0.02751	0.015508				780		0.001653
781	-0.02751	0.015001				781		0.001653
782	-0.02769	0.015102				782		0.001971
783	-0.02786	0.015913				783		0.001526
784	-0.0282	0.015913				784		0.002035
785	-0.02838	0.013177				785		0.001844
786	-0.02786	0.013785				786		0.001717
787	-0.02769	0.013683				787		0.001844
788	-0.02803	0.012264				788		0.001463
789	-0.02872	0.013582				789		0.001908
790	-0.0282	0.017332				790		0.001781
791	-0.02838	0.015305				791		0.001335
792	-0.02803	0.013785				792		0.001081
793	-0.02769	0.015711				793		0.001208
794	-0.02734	0.013582				794		0.001272
795	-0.02751	0.012467				795		0.001145
796	-0.02734	0.013582				796		0.001399
797	-0.02803	0.013278				797		0.001717
798	-0.02855	0.013379				798		0.001844
799	-0.02838	0.011251				799		0.00159
800	-0.02786	0.013075				800		0.00159

## Sheet: panel b
time(min)	MAO	HMDS655	t0	15min	30min
0	0	0	0	0	0
0.002	9.75e-06	8.83e-05	0.000863	0	0.000277
0.003	2.06e-05	0.00016	0.001735	6.32e-05	0.000532
0.005	3.22e-05	0.00021	0.002699	0.000217	0.000762
0.007	4.51e-05	0.000222	0.003552	0.000349	0.00104
0.008	5.41e-05	0.000231	0.004285	0.000529	0.001337
0.01	5.97e-05	0.000216	0.004901	0.000704	0.001492
0.012	6.36e-05	0.000194	0.005403	0.000836	0.001693
0.013	6.44e-05	0.000177	0.00574	0.000931	0.001905
0.015	6.04e-05	0.000175	0.006058	0.001033	0.001992
0.017	5.67e-05	0.000117	0.006256	0.001084	0.001981
0.018	5.26e-05	5.46e-05	0.006354	0.00109	0.002053
0.02	4.74e-05	0	0.006429	0.001044	0.00196
0.022	4.14e-05	0	0.006429	0.001	0.001784
0.023	3.63e-05	0	0.006268	0.00089	0.001541
0.025	3.31e-05	0	0.006173	0.000755	0.001279
0.027	2.91e-05	0	0.006011	0.000577	0.000946
0.028	2.43e-05	0	0.005833	0.000411	0.00068
0.03	1.85e-05	0	0.005657	0.000172	0.000432
0.032	1.32e-05	0	0.005551	0	0.00026
0.033	4.81e-06	0	0.005417	0	0.00016
0.035	0	0	0.005273	0	0
0.037	0	0	0.005134	0	0
0.038	0	0	0.005028	0	0
0.04	0	0	0.004885	0	0
0.042	0	0	0.004631	0	0
0.043	0	0	0.004439	0	0
0.045	0	0	0.004205	0	0
0.047	0	0	0.003925	0	0
0.048	0	0	0.00362	0	0
0.05	0	0	0.00334	0	0
0.052	0	0	0.003043	0	0
0.053	0	0	0.002678	0	0
0.055	0	0	0.002266	0	0
0.057	0	0	0.001853	0	0
0.058	0	0	0.001478	0	0
0.06	0	0	0.001009	0	0
0.062	0	0	0.000564	0	0
0.063	0	0	6.52e-05	0	0
0.065	0	0	0	0	0
0.067	0	0	0	0	0
0.068	0	0	0	0	0
0.07	0	0	0	0	0
0.072	0	0	0	0	0
0.073	0	0	0	0	0
0.075	0	0	0	0	0
0.077	0	0	0	0	0
0.078	0	0	0	0	0
0.08	0	0	0	0	0
0.082	0	0	0	0	0
0.083	0	0	0	0	0
0.085	0	0	0	0	0
0.087	0	0	0	0	0
0.088	0	0	0	0	0
0.09	0	0	0	0	0
0.092	0	0	0	0	0
0.093	0	0	0	0	0
0.095	0	0	0	0	0
0.097	0	0	0	0	0
0.098	0	0	0	0	0
0.1	0	0	0	0	0
0.102	0	0	0	0	0
0.103	0	0	0	0	0
0.105	0	0	0	0	0
0.107	0	0	0	0	0
0.108	0	0	0	0	0
0.11	0	0	0	0	0
0.112	0	0	0	0	0
0.113	0	0	0	0	0
0.115	0	0	0	0	0
0.117	0	0	0	0	0
0.118	0	0	0	0	0
0.12	0	0	0	0	0
0.122	0	0	0.000259	0	0
0.123	0	0	0.001084	0	0
0.125	0	0	0.002001	0	0
0.127	1.2e-05	2.77e-05	0.00308	0	0.000973
0.128	4.28e-05	0.000438	0.004374	0	0.002201
0.13	7.19e-05	0.000917	0.005831	0	0.003693
0.132	9.83e-05	0.001449	0.007401	0	0.005234
0.133	0.00012	0.001946	0.008925	0.001206	0.006794
0.135	0.000138	0.002355	0.010342	0.00251	0.00808
0.137	0.000147	0.002677	0.011538	0.003581	0.009082
0.138	0.000154	0.00287	0.0124	0.004301	0.009672
0.14	0.000155	0.002922	0.012942	0.004655	0.009895
0.142	0.000153	0.002889	0.013194	0.00468	0.00984
0.143	0.000149	0.002795	0.013201	0.004541	0.009602
0.145	0.000145	0.002647	0.013022	0.004288	0.009206
0.147	0.000138	0.002489	0.012804	0.003949	0.008728
0.148	0.000132	0.00234	0.0125	0.003627	0.008286
0.15	0.000129	0.002198	0.012207	0.003437	0.007765
0.152	0.000125	0.002062	0.011903	0.003237	0.007293
0.153	0.000122	0.001951	0.011637	0.003085	0.006889
0.155	0.000121	0.001855	0.011385	0.002972	0.006601
0.157	0.00012	0.001771	0.011126	0.002913	0.006328
0.158	0.000117	0.001686	0.01093	0.002825	0.00624
0.16	0.000116	0.001622	0.010796	0.002767	0.006162
0.162	0.000115	0.001559	0.010673	0.002709	0.006112
0.163	0.00011	0.001475	0.010493	0.002764	0.006026
0.165	0.000107	0.001401	0.010379	0.002808	0.00592
0.167	0.000103	0.001327	0.010203	0.002821	0.005722
0.168	9.8e-05	0.001239	0.009958	0.002832	0.005537
0.17	9.48e-05	0.001148	0.009697	0.002876	0.005342
0.172	9.26e-05	0.001076	0.009428	0.002816	0.005124
0.173	8.97e-05	0.000988	0.009154	0.002785	0.004969
0.175	8.82e-05	0.00091	0.008943	0.002816	0.004799
0.177	8.68e-05	0.000844	0.008799	0.002869	0.004663
0.178	8.34e-05	0.000787	0.008665	0.002834	0.004518
0.18	8.13e-05	0.000741	0.008625	0.002788	0.004445
0.182	7.85e-05	0.000702	0.008575	0.00268	0.004336
0.183	7.49e-05	0.000673	0.008473	0.00249	0.004281
0.185	7.26e-05	0.000649	0.00832	0.002244	0.004159
0.187	7.09e-05	0.000616	0.008146	0.002066	0.004061
0.188	6.89e-05	0.000584	0.00789	0.001929	0.003951
0.19	6.83e-05	0.000566	0.007633	0.001776	0.003872
0.192	6.79e-05	0.000538	0.007383	0.001692	0.003753
0.193	6.61e-05	0.000509	0.007209	0.001623	0.003682
0.195	6.4e-05	0.000485	0.00701	0.001492	0.003603
0.197	6.1e-05	0.000439	0.006859	0.001357	0.003459
0.198	5.72e-05	0.000371	0.006701	0.001275	0.003269
0.2	5.38e-05	0.000308	0.00655	0.001158	0.003086
0.202	5.1e-05	0.00025	0.006354	0.001074	0.002847
0.203	4.95e-05	0.000197	0.006269	0.001068	0.002608
0.205	4.78e-05	0.000164	0.006173	0.001026	0.002446
0.207	4.62e-05	0.000149	0.006109	0.000962	0.002258
0.208	4.4e-05	0.000123	0.006004	0.000875	0.002111
0.21	4.12e-05	7.86e-05	0.005832	0.000778	0.002069
0.212	3.57e-05	9.1e-07	0.005559	0.000611	0.001979
0.213	2.17e-05	0	0.005252	0.00036	0.001768
0.215	0	0	0.004747	0	0.001292
0.217	0	0	0.003813	0	0
0.218	0	0	0.00166	0	0
0.22	0	0	0	0	0
0.222	0	0	0	0	0
0.223	0	0	0	0	0
0.225	0	0	0	0	0
0.227	0	0	0	0	0
0.228	0	0	0	0	0
0.23	0	0	0	0	0
0.232	0	0	0	0	0
0.233	0	0	0	0	0
0.235	0	0	0	0	0
0.237	0	0	0	0	0
0.238	0.001498	0.013336	0	0.005976	0.00386
0.24	0.002894	0.033846	0.010883	0.051451	0.05168
0.242	0.003907	0.049254	0.054431	0.088583	0.091042
0.243	0.004539	0.059384	0.089974	0.115601	0.119739
0.245	0.004832	0.064677	0.115981	0.132192	0.137338
0.247	0.004873	0.066109	0.132223	0.139949	0.145275
0.248	0.004764	0.064979	0.140215	0.141543	0.146574
0.25	0.004595	0.062583	0.1423	0.139946	0.144394
0.252	0.00442	0.059865	0.141211	0.137381	0.14128
0.253	0.004253	0.057216	0.138907	0.134702	0.138206
0.255	0.004058	0.05443	0.136047	0.131235	0.13472
0.257	0.003783	0.050965	0.131909	0.125343	0.129092
0.258	0.003378	0.046165	0.125087	0.115151	0.119208
0.26	0.002822	0.039583	0.113876	0.099255	0.10358
0.262	0.002123	0.031145	0.097191	0.07767	0.081964
0.263	0.001338	0.021369	0.075223	0.051921	0.055808
0.265	0.000547	0.011147	0.049611	0.024604	0.027779
0.267	0	0.00151	0.022865	0	0.001065
0.268	0	0	0	0	0
0.27	0	0	0	0	0
0.272	0	0	0	0	0
0.273	0	0	0	0	0
0.275	0	0	0	0	0
0.277	0	0	0	0	0
0.278	0	0	0	0	0
0.28	0	0	0	0	0
0.282	0	0	0	0	0
0.283	0	0	0	0	0
0.285	0	0	0	0	0
0.287	0	0	0	0	0
0.288	0	0	0	0	0
0.29	0	0	0.001079	0	0
0.292	0	0	0.003801	0	0
0.293	3.65e-05	0	0.006021	0	0.001416
0.295	8.68e-05	0.000473	0.007865	0	0.003119
0.297	0.000132	0.001017	0.009437	0.001361	0.004693
0.298	0.000171	0.001523	0.01081	0.002849	0.006172
0.3	0.000201	0.00193	0.011984	0.004187	0.007479
0.302	0.000222	0.002287	0.012938	0.005274	0.008565
0.303	0.000234	0.00254	0.013644	0.006107	0.009329
0.305	0.000237	0.002651	0.014032	0.006503	0.009756
0.307	0.000227	0.002599	0.014004	0.006469	0.009777
0.308	0.000209	0.002416	0.013634	0.005965	0.009359
0.31	0.000179	0.00207	0.012899	0.005023	0.008524
0.312	0.000137	0.001592	0.011789	0.003631	0.007199
0.313	8.47e-05	0.001023	0.010292	0.001899	0.005592
0.315	2.55e-05	0.000375	0.008507	0	0.003615
0.317	0	0	0.006402	0	0.001416
0.318	0	0	0.004105	0	0
0.32	0	0	0.001726	0	0
0.322	0	0	0	0	0
0.323	0	0	0	0	0
0.325	0	0	0	0	0
0.327	0	0	0	0	0
0.328	0	0	0	0	0
0.33	0	0	0	0	0
0.332	0	0	0	0	0
0.333	0	0	0	0	0
0.335	0	0	0	0	0
0.337	0	0	0	0	0
0.338	0	0	0	0	0
0.34	0	0	0	0	0
0.342	0	0	0	0	0
0.343	0	0	0	0	0.001387
0.345	0	0	0	0	0.00332
0.347	0	0	0	0	0.005223
0.348	0	0	0.000704	0	0.007095
0.35	0	0.000173	0.001962	0	0.008918
0.352	2.76e-05	0.000526	0.003221	0	0.010692
0.353	5.13e-05	0.000832	0.004336	0	0.012359
0.355	7.45e-05	0.001126	0.00537	0.00068	0.013952
0.357	9.49e-05	0.001377	0.006215	0.001464	0.015439
0.358	0.000113	0.001627	0.006966	0.002138	0.01681
0.36	0.000132	0.001816	0.007515	0.002755	0.018001
0.362	0.00015	0.001986	0.008065	0.003324	0.018998
0.363	0.000163	0.002103	0.008519	0.003763	0.019787
0.365	0.000174	0.00221	0.00899	0.004073	0.020406
0.367	0.000181	0.002302	0.009352	0.004311	0.02085
0.368	0.000184	0.002369	0.009752	0.004454	0.021147
0.37	0.000183	0.002405	0.009947	0.00449	0.021365
0.372	0.00018	0.002428	0.010086	0.004459	0.021486
0.373	0.000174	0.002407	0.010052	0.004354	0.021478
0.375	0.000166	0.002337	0.0099	0.004164	0.021265
0.377	0.000155	0.002238	0.009576	0.00384	0.020884
0.378	0.000144	0.002089	0.009242	0.003465	0.020244
0.38	0.000129	0.001906	0.008774	0.003068	0.019419
0.382	0.000113	0.001707	0.008269	0.002596	0.018414
0.383	9.5e-05	0.001464	0.007738	0.00203	0.017294
0.385	7.52e-05	0.001193	0.007149	0.001401	0.015972
0.387	5.23e-05	0.000915	0.006449	0.000648	0.014518
0.388	2.72e-05	0.000607	0.005669	0	0.012908
0.39	0	0.00026	0.004807	0	0.011137
0.392	0	0	0.003846	0	0.009217
0.393	0	0	0.002882	0	0.007259
0.395	0	0	0.001879	0	0.005225
0.397	0	0	0.000866	0	0.003107
0.398	0	0	0	0	0.000898
0.4	0	0	0	0	0
0.402	0	0	0	0	0
0.403	0	0	0	0	0
0.405	0	0	0	0	0
0.407	0	0	0	0	0
0.408	0	0	0	0	0
0.41	0	0	0	0	0
0.412	0	0	0	0	0
0.413	0	0	0	0	0
0.415	0	0	0	0	0
0.417	0	0	0	0	0
0.418	0	0	0	0	0
0.42	0	0	0	0	0
0.422	0	0	0	0	0
0.423	0	0	0	0	0
0.425	0	0	0	0	0
0.427	0	0	0	0	0
0.428	0	0	0	0	0
0.43	0	0	0	0	0
0.432	0	0	0	0	0
0.433	0	0	0	0	0
0.435	0	0	0	0	0
0.437	0	0	0	0	0
0.438	0	0	0	0	0
0.44	0	0	0	0	0
0.442	0	0	0	0	0
0.443	0	0	0	0	0
0.445	0	0	0	0	0
0.447	0	0	0	0	0
0.448	0	0	0	0	0
0.45	0	0	0	0	0
0.452	0	0	0	0	0
0.453	0	0	0	0	0
0.455	0	0	0	0	0
0.457	0	0	0	0	0
0.458	0	0	0	0	0
0.46	0	0	0	0	0
0.462	0	0	0	0	0
0.463	0	0	0	0	0
0.465	0	0	0	0	0
0.467	0	0	0	0	0
0.468	0	0	0	0	0
0.47	0	0	0	0	0
0.472	0	0	0	0	0
0.473	0	0	0	0	0
0.475	0	0	0	0	0
0.477	0	0	0	0	0
0.478	0	0	0	0	0
0.48	0	0	0	0	0
0.482	0	0	0	0	0
0.483	0	0	0	0	0
0.485	0	0	0	0	0
0.487	0	0	0	0	0
0.488	0	0	0	0	0
0.49	0	0	0	0	0
0.492	0	0	0	0	0
0.493	0	0	0	0	0
0.495	0	0	0	0	0
0.497	0	0	0	0	0
0.498	0	0	0	0	0
0.5	0	0	0	0	0
0.502	0	0	0	0	0
0.503	0	0	0	0	0
0.505	0	0	0	0	0
0.507	0	0	0	0	0
0.508	0	0	0	0	0
0.51	0	0	0	0	0
0.512	0	0	0	0	0
0.513	0	0	0	0	0
0.515	0	0	0	0	0
0.517	0	0	0	0	0
0.518	0	0	0	0	0
0.52	0	0	0	0	0
0.522	0	0	0	0	0
0.523	0	0	0	0	0
0.525	0	0	0	0	0
0.527	0	0	0	0	0
0.528	0	0	0	0	0
0.53	0	0	0	0	0
0.532	0	0	0	0	0
0.533	0	0	0	0	0
0.535	0	0	0	0	0
0.537	0	0	0	0	0
0.538	0	0	0	0	0
0.54	0	0	0	0	0
0.542	0	0	0	0	0
0.543	0	0	0	0	0
0.545	0	0	0	0	0
0.547	0	0	0	0	0
0.548	0	0	0	0	0
0.55	0	0	0	0	0
0.552	0	0	0	0	0
0.553	0	0	0	0	0
0.555	0	0	0	0	0
0.557	0	0	0	0	0
0.558	0	0	0	0	0
0.56	0	0	0	0	0
0.562	0	0	0	0	0
0.563	0	0	0	0	0
0.565	0	0	0	0	0
0.567	0	0	0	0	0
0.568	0	0	0	0	0
0.57	0	0	0	0	0
0.572	0	0	0	0	0
0.573	0	0	0	0	0
0.575	0	0	0	0	0
0.577	0	0	0	0	0
0.578	0	0	0	0	0
0.58	0	0	0	0	0
0.582	0	0	0	0	0
0.583	0	0	0	0	0
0.585	0	0	0	0	0
0.587	0	0	0	0	0
0.588	0	0	0	0	0
0.59	0	0	0	0	0
0.592	0	0	0	0	0
0.593	0	0	0	0	0
0.595	0	0	0	0	0
0.597	0	0	0	0	0
0.598	0	0	0	0	0
0.6	0	0	0	0	0
0.602	0	0	0	0	0
0.603	0	0	0	0	0
0.605	0	0	0	0	0
0.607	0	0	0	0	0
0.608	0	0	0	0	0
0.61	0	0	0	0	0
0.612	0	0	0	0	0
0.613	0	0	0	0	0
0.615	0	0	0	0	0
0.617	0	0	0	0	0
0.618	0	0	0	0	0
0.62	0	0	0	0	0
0.622	0	0	0	0	0
0.623	0	0	0	0	0
0.625	0	0	0	0	0
0.627	0	0	0	0	0
0.628	0	0	0	0	0
0.63	0	0	0	0	0
0.632	0	0	0	0	0
0.633	0	0	0	0	0
0.635	0	0	0	0	0
0.637	0	0	0	0	0
0.638	0	0	0	0	0
0.64	0	0	0	0	0
0.642	0	0	0	0	0
0.643	0	0	0	0	0
0.645	0	0	0	0	0
0.647	0	0	0	0	0
0.648	0	0	0	0	0
0.65	0	0	0	0	0
0.652	0	0	0	0	0
0.653	0	0	0	0	0
0.655	0	0	0	0	0
0.657	0	0	0	0	0
0.658	0	0	0	0	0
0.66	0	0	0	0	0
0.662	0	0	0	0	0
0.663	0	0	0	0	0
0.665	0	0	0	0	0
0.667	0	0	0	0	0
0.668	0	0	0	0	0
0.67	0	0	0	0	0
0.672	0	0	0	0	0
0.673	0	0	0	0	0
0.675	0	0	0	0	0
0.677	0	0	0	0	0
0.678	0	0	0	0	0
0.68	0	0	0	0	0
0.682	0	0	0	0	0
0.683	0	0	0	0	0
0.685	0	0	0	0	0
0.687	0	0	0	0	0
0.688	0	0	0	0	0
0.69	0	0	0	0	0
0.692	0	0	0	0	0
0.693	0	0	0	0	0
0.695	0	0	0	0	0
0.697	0	0	0	0	0
0.698	0	0	0	0	0
0.7	0	0	0	0	0
0.702	0	0	0	0	0
0.703	0	0	0	0	0
0.705	0	0	0	0	0
0.707	0	0	0	0	0
0.708	0	0	0	0	0
0.71	0	0	0	0	0
0.712	0	0	0	0	0
0.713	0	0	0	0	0
0.715	0	0	0	0	0
0.717	0	0	0	0	0
0.718	0	0	0	0	0
0.72	0	0	0	0	0
0.722	0	0	0	0	0
0.723	0	0	0	0	0
0.725	0	0	0	0	0
0.727	0	0	0	0	0
0.728	0	0	0	0	0
0.73	0	0	0	0	0
0.732	0	0	0	0	0
0.733	0	0	0	0	0
0.735	0	0	0	0	0
0.737	0	0	0	0	0
0.738	0	0	0	0	0
0.74	0	0	0	0	0
0.742	0	0	0	0	0
0.743	0	0	0	0	0
0.745	0	0	0	0	0
0.747	0	0	0	0	0
0.748	0	0	0	0	0
0.75	0	0	0	0	0
0.752	0	0	0	0	0
0.753	0	0	0	0	0
0.755	0	0	0	0	0
0.757	0	0	0	0	0
0.758	0	0	0	0	0
0.76	0	0	0	0	0
0.762	0	0	0	0	0
0.763	0	0	0	0	0
0.765	0	0	0	0	0
0.767	0	0	0	0	0
0.768	0	0	0	0	0
0.77	0	0	0	0	0
0.772	0	0	0	0	0
0.773	0	0	0	0	0
0.775	0	0	0	0	0
0.777	0	0	0	0	0
0.778	0	0	0	0	0
0.78	0	0	0	0	0
0.782	0	0	0	0	0
0.783	0	0	0	0	0
0.785	0	0	0	0	0
0.787	0	0	0	0	0
0.788	0	0	0	0	0
0.79	0	0	0	0	0
0.792	0	0	0	0	0
0.793	0	0	0	0	0
0.795	0	0	0	0	0
0.797	0	0	0	0	0
0.798	0	0	0	0	0
0.8	0	0	0	0	0
0.802	0	0	0	0	0
0.803	0	0	0	0	0
0.805	0	0	0	0	0
0.807	0	0	0	0	0
0.808	0	0	0	0	0
0.81	0	0	0	0	0
0.812	0	0	0	0	0
0.813	0	0	0	0	0
0.815	0	0	0	0	0
0.817	0	0	0	0	0
0.818	0	0	0	0	0
0.82	0	0	0	0	0
0.822	0	0	0	0	0
0.823	0	0	0	0	0
0.825	0	0	0	0	0
0.827	0	0	0	0	0
0.828	0	0	0	0	0
0.83	0	0	0	0	0
0.832	0	0	0	0	0
0.833	0	0	0	0	0
0.835	0	0	0	0	0
0.837	0	0	0	0	0
0.838	0	0	0	0	0
0.84	0	0	0	0	0
0.842	0	0	0	0	0
0.843	0	0	0	0	0
0.845	0	0	0	0	0
0.847	0	0	0	0	0
0.848	0	0	0	0	0
0.85	0	0	0	0	0
0.852	0	0	0	0	0
0.853	0	0	0	0	0
0.855	0	0	0	0	0
0.857	0	0	0	0	0
0.858	0	0	0	0	0
0.86	0	0	0	0	0
0.862	0	0	0	0	0
0.863	0	0	0	0	0
0.865	0	0	0	0	0
0.867	0	0	0	0	0
0.868	0	0	0	0	0
0.87	0	0	0	0	0
0.872	0	0	0	0	0
0.873	0	0	0	0	0
0.875	0	0	0	0	0
0.877	0	0	0	0	0
0.878	0	0	0	0	0
0.88	0	0	0	0	0
0.882	0	0	0	0	0
0.883	0	0	0	0	0
0.885	0	0	0	0	0
0.887	0	0	0	0	0
0.888	0	0	0	0	0
0.89	0	0	0	0	0
0.892	0	0	0	0	0
0.893	0	0	0	0	0
0.895	0	0	0	0	0
0.897	0	0	0	0	0
0.898	0	0	0	0	0
0.9	0	0	0	0	0
0.902	0	0	0	0	0
0.903	0	0	0	0	0
0.905	0	0	0	0	0
0.907	0	0	0	0	0
0.908	0	0	0	0	0
0.91	0	0	0	0	0
0.912	0	0	0	0	0
0.913	0	0	0	0	0
0.915	0	0	0	0	0
0.917	0	0	0	0	0
0.918	0	0	0	0	0
0.92	0	0	0	0	0
0.922	0	0	0	0	0
0.923	0	0	0	0	0
0.925	0	0	0	0	0
0.927	0	0	0	0	0
0.928	0	0	0	0	0
0.93	0	0	0	0	0
0.932	0	0	0	0	0
0.933	0	0	0	0	0
0.935	0	0	0	0	0
0.937	0	0	0	0	0
0.938	0	0	0	0	0
0.94	0	0	0	0	0
0.942	0	0	0	0	0
0.943	0	0	0	0	0
0.945	0	0	0	0	0
0.947	0	0	0	0	0
0.948	0	0	0	0	0
0.95	0	0	0	0	0
0.952	0	0	0	0	0
0.953	0	0	0	0	0
0.955	0	0	0	0	0
0.957	0	0	0	0	0
0.958	0	0	0	0	0
0.96	0	0	0	0	0
0.962	0	0	0	0	0
0.963	0	0	0	0	0
0.965	0	0	0	0	0
0.967	0	0	0	0	0
0.968	0	0	0	0	0
0.97	0	0	0	0	0
0.972	0	0	0	0	0
0.973	0	0	0	0	0
0.975	0	0	0	0	0
0.977	0	0	0	0	0
0.978	0	0	0	0	0
0.98	0	0	0	0	0
0.982	0	0	0	0	0
0.983	0	0	0	0	0
0.985	0	0	0	0	0
0.987	0	0	0	0	0
0.988	0	0	0	0	0
0.99	0	0	0	0	0
0.992	0	0	0	0	0
0.993	0	0	0	0	0
0.995	0	0	0	0	0
0.997	0	0	0	0	0
0.998	0	0	0	0	0
1	0	0	0	0	0
1.002	0	0	0	0	0
1.003	0	0	0	0	0
1.005	0	0	0	0	0
1.007	0	0	0	0	0
1.008	0	0	0	0	0
1.01	0	0	0	0	0
1.012	0	0	0	0	0
1.013	0	0	0	0	0
1.015	0	0	0	0	0
1.017	0	0	0	0	0
1.018	0	0	0	0	0
1.02	0	0	0	0	0
1.022	0	0	0	0	0
1.023	0	0	0	0	0
1.025	0	0	0	0	0
1.027	0	0	0	0	0
1.028	0	0	0	0	0
1.03	0	0	0	0	0
1.032	0	0	0	0	0
1.033	0	0	0	0	0
1.035	0	0	0	0	0
1.037	0	0	0	0	0
1.038	0	0	0	0	0
1.04	0	0	0	0	0
1.042	0	0	0	0	0
1.043	0	0	0	0	0
1.045	0	0	0	0	0
1.047	0	0	0	0	0
1.048	0	0	0	0	0
1.05	0	0	0	0	0
1.052	0	0	0	0	0
1.053	0	0	0	0	0
1.055	0	0	0	0	0
1.057	0	0	0	0	0
1.058	0	0	0	0	0
1.06	0	0	0	0	0
1.062	0	0	0	0	0
1.063	0	0	0	0	0
1.065	0	0	0	0	0
1.067	0	0	0	0	0
1.068	0	0	0	0	0
1.07	0	0	0	0	0
1.072	0	0	0	0	0
1.073	0	0	0	0	0
1.075	0	0	0	0	0
1.077	0	0	0	0	0
1.078	0	0	0	0	0
1.08	0	0	0	0	0
1.082	0	0	0	0	0
1.083	0	0	0	0	0
1.085	0	0	0	0	0
1.087	0	0	0	0	0
1.088	0	0	0	0	0
1.09	0	0	0	0	0
1.092	0	0	0	0	0
1.093	0	0	0	0	0
1.095	0	0	0	0	0
1.097	0	0	0	0	0
1.098	0	0	0	0	0
1.1	0	0	0	0	0
1.102	0	0	0	0	0
1.103	0	0	0	0	0
1.105	0	0	0	0	0
1.107	0	0	0	0	0
1.108	0	0	0	0	0
1.11	0	0	0	0	0
1.112	0	0	0	0	0
1.113	0	0	0	0	0
1.115	0	0	0	0	0
1.117	0	0	0	0	0
1.118	0	0	0	0	0
1.12	0	0	0	0	0
1.122	0	0	0	0	0
1.123	0	0	0	0	0
1.125	0	0	0	0	0
1.127	0	0	0	0	0
1.128	0	0	0	0	0
1.13	0	0	0	0	0
1.132	0	0	0	0	0
1.133	0	0	0	0	0
1.135	0	0	0	0	0
1.137	0	0	0	0	0
1.138	0	0	0	0	0
1.14	0	0	0	0	0
1.142	0	0	0	0	0
1.143	0	0	0	0	0
1.145	0	0	0	0	0
1.147	0	0	0	0	0
1.148	0	0	0	0	0
1.15	0	0	0	0	0
1.152	0	0	0	0	0
1.153	0	0	0	0	0
1.155	0	0	0	0	0
1.157	0	0	0	0	0
1.158	0	0	0	0	0
1.16	0	0	0	0	0
1.162	0	0	0	0	0
1.163	0	0	0	0	0
1.165	0	0	0	0	0
1.167	0	0	0	0	0
1.168	0	0	0	0	0
1.17	0	0	0	0	0
1.172	0	0	0	0	0
1.173	0	0	0	0	0
1.175	0	0	0	0	0
1.177	0	0	0	0	0
1.178	0	0	0	0	0
1.18	0	0	0	0	0
1.182	0	0	0	0	0
1.183	0	0	0	0	0
1.185	0	0	0	0	0
1.187	0	0	0	0	0
1.188	0	0	0	0	0
1.19	0	0	0	0	0
1.192	0	0	0	0	0
1.193	0	0	0	0	0
1.195	0	0	0	0	0
1.197	0	0	0	0	0
1.198	0	0	0	0	0
1.2	0	0	0	0	0
1.202	0	0	0	0	0
1.203	0	0	0	0	0
1.205	0	0	0	0	0
1.207	0	0	0	0	0
1.208	0	0	0	0	0
1.21	0	0	0	0	0
1.212	0	0	0	0	0
1.213	0	0	0	0	0
1.215	0	0	0	0	0
1.217	0	0	0	0	0
1.218	0	0	0	0	0
1.22	0	0	0	0	0
1.222	0	0	0	0	0
1.223	0	0	0	0	0
1.225	0	0	0	0	0
1.227	0	0	0	0	0
1.228	0	0	0	0	0
1.23	0	0	0	0	0
1.232	0	0	0	0	0
1.233	0	0	0	0	0
1.235	0	0	0	0	0
1.237	0	0	0	0	0
1.238	0	0	0	0	0
1.24	0	0	0	0	0
1.242	0	0	0	0	0
1.243	0	0	0	0	0
1.245	0	0	0	0	0
1.247	0	0.001936	0	0	0
1.248	0	0.006051	0	0	0
1.25	0	0.009866	0	0	0
1.252	0	0.013249	0	0	0
1.253	0	0.016013	0	0	0
1.255	0	0.018062	0	0	0
1.257	0	0.019266	0	0	0
1.258	0	0.019623	0	0	0
1.26	0	0.019119	0	0	0
1.262	0	0.017834	0	0	0
1.263	0	0.015838	0	0	0
1.265	0	0.013272	0	0	0
1.267	0	0.010238	0	0	0
1.268	0	0.006875	0	0	0
1.27	0	0.003309	0	0	0
1.272	0	0	0	0	0
1.273	0	0	0	0	0
1.275	0	0	0	0	0
1.277	0	0	0	0	0
1.278	0	0	0	0	0
1.28	0	0	0	0	0
1.282	0	0	0	0	0
1.283	0	0	0	0	0
1.285	0	0	0	0	0
1.287	0	0	0	0	0
1.288	0	0	0	0	0
1.29	0	0	0	0	0
1.292	0	0	0	0	0
1.293	0	0	0	0	0
1.295	0	0	0	0	0
1.297	0	0	0	0	0
1.298	0	0	0	0	0
1.3	0	0	0	0	0
1.302	0	0	0	0	0
1.303	0	0	0	0	0
1.305	0	0	0	0	0
1.307	0	0	0	0	0
1.308	0	0	0	0	0
1.31	0	0	0	0	0
1.312	0	0	0	0	0
1.313	0	0	0	0	0
1.315	0	0	0	0	0
1.317	0	0	0	0	0
1.318	0	0	0	0	0
1.32	0	0	0	0	0
1.322	0	0	0	0	0
1.323	0	0	0	0	0
1.325	0	0	0	0	0
1.327	0	0	0	0	0
1.328	0	0	0	0	0
1.33	0	0	0	0	0
1.332	0	0	0	0	0
1.333	0	0	0	0	0
1.335	0	0	0	0	0
1.337	0	0	0	0	0
1.338	0	0	0	0	0
1.34	0	0	0	0	0
1.342	0	0	0	0	0
1.343	0	0	0	0	0
1.345	0	0	0	0	0
1.347	0	0	0	0	0
1.348	0	0	0	0	0
1.35	0	0	0	0	0
1.352	0	0	0	0	0
1.353	0	0	0	0	0
1.355	0	0	0	0	0
1.357	0	0	0	0	0
1.358	0	0	0	0	0
1.36	0	0	0	0	0
1.362	0	0	0	0	0
1.363	0	0	0	0	0
1.365	0	0	0	0	0
1.367	0	0	0	0	0
1.368	0	0	0	0	0
1.37	0	0	0	0	0
1.372	0	0	0	0	0
1.373	0	0	0	0	0
1.375	0	0	0	0	0
1.377	0	0	0	0	0
1.378	0	0	0	0	0
1.38	0	0	0	0	0
1.382	0	0	0	0	0
1.383	0	0	0	0	0
1.385	0	0	0	0	0
1.387	0	0	0	0	0
1.388	0	0	0	0	0
1.39	0	0	0	0	0
1.392	0	0	0	0	0
1.393	0	0	0	0	0
1.395	0	0	0	0	0
1.397	0	0	0	0	0
1.398	0	0	0	0	0
1.4	0	0	0	0	0
1.402	0	0	0	0	0
1.403	0	0	0	0	0
1.405	0	0	0	0	0
1.407	0	0	0	0	0
1.408	0	0	0	0	0
1.41	0	0	0	0	0
1.412	0	0	0	0	0
1.413	0	0	0	0	0
1.415	0	0	0	0	0
1.417	0	0	0	0	0
1.418	0	0	0	0	0
1.42	0	0	0	0	0
1.422	0	0	0	0	0
1.423	0	0	0	0	0
1.425	0	0	0	0	0
1.427	0	0	0	0	0
1.428	0	0	0	0	0
1.43	0	0	0	0	0
1.432	0	0	0	0	0
1.433	0	0	0	0	0
1.435	0	0	0	0	0
1.437	0	0	0	0	0
1.438	0	0	0	0	0
1.44	0	0	0	0	0
1.442	0	0	0	0	0
1.443	0	0	0	0	0
1.445	0	0	0	0	0
1.447	0	0	0	0	0
1.448	0	0	0	0	0
1.45	0	0	0	0	0
1.452	0	0	0	0	0
1.453	0	0	0	0	0
1.455	0	0	0	0	0
1.457	0	0	0	0	0
1.458	0	0	0	0	0
1.46	0	0	0	0	0
1.462	0	0	0	0	0
1.463	0	0	0	0	0
1.465	0	0	0	0	0
1.467	0	0	0	0	0
1.468	0	0	0	0	0
1.47	0	0	0	0	0
1.472	0	0	0	0	0
1.473	0	0	0	0	0
1.475	0	0	0	0	0
1.477	0	0	0	0	0
1.478	0	0	0	0	0
1.48	0	0	0	0	0
1.482	0	0	0	0	0
1.483	0	0	0	0	0
1.485	0	0	0	0	0
1.487	0	0	0	0	0
1.488	0	0	0	0	0
1.49	0	0	0	0	0
1.492	0	0	0	0	0
1.493	0	0	0	0	0
1.495	0	0	0	0	0
1.497	0	0	0	0	0
1.498	0	0	0	0	0
1.5	0	0	0	0	0
1.502	0	0	0	0	0
1.503	0	0	0	0	0
1.505	0	0	0	0	0
1.507	0	0	0	0	0
1.508	0	0	0	0	0
1.51	0	0	0	0	0
1.512	0	0	0	0	0
1.513	0	0	0	0	0
1.515	0	0	0	0	0
1.517	0	0	0	0	0
1.518	0	0	0	0	0
1.52	0	0	0	0	0
1.522	0	0	0	0	0
1.523	0	0	0	0	0
1.525	0	0	0	0	0
1.527	0	0	0	0	0
1.528	0	0	0	0	0
1.53	0	0	0	0	0
1.532	0	0	0	0	0
1.533	0	0	0	0	0
1.535	0	0	0	0	0
1.537	0	0	0	0	0
1.538	0.000129	0	0	0	0
1.54	0.000453	0	0	0	0
1.542	0.000726	0	0	0	0
1.543	0.000927	0	0	0	0
1.545	0.001047	0	0	0	0
1.547	0.001081	0	0	0	0
1.548	0.001033	0	0	0	0
1.55	0.000915	0	0	0	0
1.552	0.000741	0	0	0	0
1.553	0.000525	0	0	0	0
1.555	0.000286	0	0	0	0
1.557	3.95e-05	0	0	0	0
1.558	0	0	0	0	0
1.56	0	0	0	0	0
1.562	0	0	0	0	0
1.563	0	0	0	0	0
1.565	0	0	0	0	0
1.567	0	0	0	0	0
1.568	0	0	0	0	0
1.57	0	0	0	0	0
1.572	0	0	0	0	0
1.573	0	0	0	0	0
1.575	0	0	0	0	0
1.577	0	0	0	0	0
1.578	0	0.005766	0	0	0
1.58	0	0.013808	0	0	0
1.582	0	0.022933	0	0	0
1.583	0	0.032977	0	0	0
1.585	0	0.043694	0	0	0
1.587	0	0.054798	0	0	0
1.588	0	0.065877	0	0	0.004662
1.59	0	0.076499	0	0.002341	0.01037
1.592	0	0.086221	0.006156	0.008412	0.015256
1.593	0	0.094633	0.012928	0.013595	0.019168
1.595	0	0.101346	0.018553	0.017558	0.021756
1.597	0	0.106065	0.022759	0.02015	0.0229
1.598	0	0.108629	0.025279	0.021116	0.022581
1.6	0	0.108942	0.025987	0.020489	0.020817
1.602	0	0.107046	0.024834	0.018286	0.017601
1.603	0	0.103064	0.021962	0.014634	0.013199
1.605	0	0.097232	0.01754	0.009766	0.007782
1.607	0	0.089852	0.011887	0.003926	0.001596
1.608	0	0.081266	0.005272	0	0
1.61	0	0.071856	0	0	0
1.612	2.78e-05	0.062003	0	0	0
1.613	0.000431	0.052052	0	0	0
1.615	0.00088	0.042283	0	0	0
1.617	0.001345	0.032968	0	0	0
1.618	0.00179	0.024253	0	0	0
1.62	0.002184	0.016286	0	0	0
1.622	0.002495	0.009135	0	0	0
1.623	0.002704	0.002819	0	0	0
1.625	0.002802	0	0	0	0
1.627	0.002787	0	0	0	0
1.628	0.002668	0	0	0	0
1.63	0.002463	0	0	0	0
1.632	0.002189	0	0	0	0
1.633	0.001866	0	0	0	0
1.635	0.001518	0	0	0	0
1.637	0.00116	0	0	0	0
1.638	0.000808	0	0	0	0
1.64	0.000472	0	0	0	0
1.642	0.000163	0	0	0	0
1.643	0	0	0	0	0
1.645	0	0	0	0	0
1.647	0	0	0	0	0
1.648	0	0	0	0	0
1.65	0	0	0	0	0
1.652	0	0	0	0	0
1.653	0	0	0	0	0
1.655	0	0	0	0	0
1.657	0	0	0	0	0
1.658	0	0	0	0	0
1.66	0	0	0	0	0
1.662	0	0	0	0	0
1.663	0	0	0	0	0
1.665	0	0	0	0	0
1.667	0	0	0	0	0
1.668	0	0	0	0	0
1.67	0	0	0	0	0
1.672	0	0	0	0	0
1.673	0	0	0	0	0
1.675	0	0	0	0	0
1.677	0	0	0	0	0
1.678	0	0	0	0	0
1.68	0	0	0	0	0
1.682	0	0	0	0	0
1.683	0.000894	0	0	0	0
1.685	0.004248	0	0	0	0
1.687	0.010319	0	0	0	0
1.688	0.020164	0	0	0	0
1.69	0.03465	0	0	0	0
1.692	0.054182	0	0	0	0
1.693	0.078484	0	0	0	0
1.695	0.106516	0	0	0	0
1.697	0.136573	0	0	0	0
1.698	0.166533	0	0	0	0
1.7	0.194181	0	0	0	0
1.702	0.217539	0	0	0	0
1.703	0.235114	0	0	0	0
1.705	0.24602	0	0	0	0
1.707	0.25	0	0.001706	0	0
1.708	0.247353	0	0.010596	0	0
1.71	0.2388	0	0.017321	0	0
1.712	0.225355	0	0.02166	0	0
1.713	0.208191	0	0.023643	0	0
1.715	0.188523	0	0.023505	0	0
1.717	0.167508	0	0.021662	0	0
1.718	0.146191	0	0.018645	0	0
1.72	0.12544	0	0.014896	0	0
1.722	0.105926	0	0.010919	0	0
1.723	0.08811	0	0.007226	0	0
1.725	0.072269	0	0.004122	0	0
1.727	0.058509	0	0.001966	0	0
1.728	0.046805	0	0.000991	0	0
1.73	0.037033	0	0.001362	0	0
1.732	0.029016	0	0.003088	0	0.00622
1.733	0.022536	0	0.006383	0.004634	0.014778
1.735	0.017368	0	0.011064	0.01401	0.023923
1.737	0.013293	0	0.017131	0.024121	0.033635
1.738	0.010114	0	0.024448	0.034859	0.043852
1.74	0.007648	0	0.032872	0.046153	0.054579
1.742	0.005748	0	0.042185	0.058127	0.065616
1.743	0.004289	0	0.05231	0.070635	0.077011
1.745	0.003172	0	0.063035	0.083518	0.088667
1.747	0.002312	0	0.074281	0.096728	0.100617
1.748	0.001653	0	0.085945	0.110237	0.112595
1.75	0.001143	0	0.097866	0.123777	0.124629
1.752	0.000746	0	0.109928	0.137378	0.136598
1.753	0.000433	0	0.122061	0.150934	0.148424
1.755	0.000182	0	0.134023	0.164304	0.159943
1.757	0	0	0.145746	0.177413	0.171176
1.758	0	0	0.157111	0.190151	0.181924
1.76	0	0	0.168	0.202224	0.192119
1.762	0	0	0.178293	0.21357	0.201623
1.763	0	0	0.18794	0.224097	0.210326
1.765	0	0	0.19678	0.233583	0.218113
1.767	0	0	0.204745	0.242028	0.225002
1.768	0	0	0.21181	0.249502	0.230839
1.77	0	0	0.217798	0.255902	0.235599
1.772	0	0	0.222836	0.261183	0.239279
1.773	0	0	0.226906	0.26532	0.241882
1.775	0	0	0.230032	0.268373	0.24347
1.777	0	0	0.232202	0.270303	0.244065
1.778	0	0	0.233737	0.271216	0.243786
1.78	0	0	0.234585	0.271275	0.242749
1.782	0	0	0.235053	0.270721	0.241129
1.783	0	0	0.235382	0.2696	0.238954
1.785	0	0	0.23577	0.268096	0.236466
1.787	0	0	0.236179	0.266288	0.233681
1.788	0	0	0.236683	0.264191	0.230559
1.79	0	0	0.237011	0.261672	0.226976
1.792	0	0	0.236825	0.258603	0.222751
1.793	0	0	0.235768	0.254711	0.21761
1.795	0	0	0.233427	0.249711	0.21141
1.797	0	0	0.229356	0.243267	0.204005
1.798	0.000296	0	0.223397	0.235197	0.195288
1.8	0.000659	0	0.215352	0.225425	0.185365
1.802	0.000974	0	0.205276	0.214013	0.174299
1.803	0.001216	0	0.193392	0.201113	0.162263
1.805	0.001371	0	0.180033	0.187041	0.149465
1.807	0.001431	0	0.165412	0.17207	0.136247
1.808	0.001398	0	0.150073	0.156478	0.122751
1.81	0.001284	0	0.134267	0.140568	0.109418
1.812	0.001104	0	0.118329	0.124668	0.096269
1.813	0.000873	0	0.102605	0.109063	0.083565
1.815	0.000608	0	0.087442	0.093996	0.07131
1.817	0.000327	0	0.072991	0.07965	0.059759
1.818	3.9e-05	0	0.059503	0.066189	0.048772
1.82	0	0	0.047022	0.05368	0.038639
1.822	0	0	0.03558	0.04208	0.029286
1.823	0	0	0.025208	0.031458	0.020844
1.825	0	0	0.015766	0.021898	0.013206
1.827	0	0	0.007219	0.013278	0.006428
1.828	0	0	0	0.005535	0.000295
1.83	0	0	0	0	0
1.832	0	0	0	0	0
1.833	0	0	0	0	0
1.835	0	0	0	0	0
1.837	0	0	0	0	0
1.838	0	0	0	0	0
1.84	0	0	0	0	0
1.842	0	0	0	0	0
1.843	0	0	0	0	0
1.845	0	0	0	0	0
1.847	0	0	0	0	0
1.848	0	0	0	0	0
1.85	0	0	0	0	0
1.852	0	0	0	0	0
1.853	0	0	0	0	0
1.855	0	0	0	0	0
1.857	0	0	0	0	0
1.858	0	0	0	0	0
1.86	0	0	0	0	0
1.862	0	0	0	0	0
1.863	0	0	0	0	0
1.865	0	0	0	0	0
1.867	0	0	0	0	0
1.868	0	0	0	0	0
1.87	0	0	0	0	0
1.872	0	0	0	0	0
1.873	0	0	0	0	0
1.875	0	0	0	0	0
1.877	0	0	0	0	0
1.878	0	0	0	0	0
1.88	0	0	0	0	0
1.882	0	0	0	0	0
1.883	0	0	0	0	0
1.885	0	0	0	0	0
1.887	0	0	0	0	0
1.888	0	0	0	0	0
1.89	0	0	0	0	0
1.892	0	0	0	0	0
1.893	0	0	0	0	0
1.895	0	0	0	0	0
1.897	0	0	0	0	0
1.898	0	0	0	0	0
1.9	0	0.00084	0	0	0.002984
1.902	0	0.004783	0	0	0.011034
1.903	0	0.009319	0	0	0.020002
1.905	0	0.014482	0	0.000651	0.02986
1.907	0	0.020367	0	0.009748	0.040789
1.908	0	0.027034	0	0.019957	0.052892
1.91	0	0.034609	0	0.031255	0.066214
1.912	0	0.043225	0.003559	0.043858	0.080879
1.913	0	0.053062	0.014547	0.057791	0.097018
1.915	0	0.064254	0.02697	0.073263	0.1147
1.917	0	0.077009	0.040996	0.090353	0.134077
1.918	0	0.091538	0.056867	0.109279	0.15531
1.92	0	0.10802	0.074724	0.130181	0.178561
1.922	0	0.126689	0.094764	0.153204	0.203867
1.923	0	0.147733	0.117141	0.178418	0.231354
1.925	0	0.171316	0.141926	0.205946	0.261014
1.927	0	0.197555	0.169227	0.235856	0.292898
1.928	0	0.226528	0.199104	0.2681	0.326834
1.93	0	0.258184	0.23149	0.302656	0.362908
1.932	0	0.292487	0.266291	0.339435	0.400889
1.933	0	0.32928	0.30342	0.378268	0.44057
1.935	0	0.368336	0.342671	0.418913	0.481583
1.937	0	0.40941	0.383767	0.461033	0.523713
1.938	0	0.452179	0.426388	0.504325	0.566447
1.94	0	0.496239	0.470326	0.548415	0.609451
1.942	0	0.541197	0.515177	0.592844	0.652313
1.943	0	0.586609	0.560455	0.637117	0.694589
1.945	0	0.631945	0.605831	0.680915	0.735806
1.947	0	0.676759	0.650958	0.723643	0.775586
1.948	0	0.720529	0.695237	0.764873	0.813365
1.95	0	0.762746	0.738248	0.804136	0.848724
1.952	0	0.802902	0.77959	0.841038	0.881323
1.953	0	0.840506	0.818735	0.874974	0.910661
1.955	0	0.875047	0.855102	0.905689	0.936284
1.957	0	0.906112	0.88829	0.932623	0.958057
1.958	0	0.933239	0.917785	0.955458	0.975544
1.96	0	0.956105	0.943202	0.973781	0.988451
1.962	0	0.974423	0.964165	0.987486	0.996646
1.963	0	0.987941	0.98051	0.996234	1
1.965	0	0.996484	0.99198	1	0.998294
1.967	0	1	0.998503	0.998725	0.991727
1.968	0	0.998436	1	0.992495	0.980302
1.97	0	0.991848	0.996497	0.981322	0.964266
1.972	0	0.980409	0.987998	0.965459	0.943826
1.973	0	0.964296	0.974704	0.94509	0.919371
1.975	0	0.943808	0.956808	0.920506	0.891115
1.977	0	0.919245	0.934617	0.892065	0.859552
1.978	0	0.891028	0.908468	0.860134	0.824991
1.98	0	0.859537	0.878679	0.825109	0.788048
1.982	0	0.825273	0.845657	0.787532	0.749014
1.983	0	0.788633	0.809861	0.747827	0.708448
1.985	0	0.750168	0.771709	0.706531	0.666768
1.987	0	0.710301	0.731662	0.664163	0.624506
1.988	0	0.669525	0.690303	0.621173	0.581891
1.99	0	0.628238	0.648098	0.577987	0.539536
1.992	0	0.586909	0.605406	0.535069	0.49768
1.993	0	0.545896	0.562632	0.492683	0.456709
1.995	0	0.505566	0.520151	0.451214	0.416844
1.997	0	0.466223	0.478273	0.410947	0.37849
1.998	0	0.42817	0.437313	0.372132	0.341714
2	0	0.39165	0.397631	0.334951	0.306828
2.002	0	0.356837	0.359472	0.299662	0.273899
2.003	0	0.323894	0.323079	0.2663	0.243002
2.005	0	0.292962	0.288618	0.235016	0.214184
2.007	0	0.264111	0.256111	0.205912	0.187517
2.008	0	0.23736	0.225635	0.178965	0.16296
2.01	0	0.212734	0.197262	0.154188	0.140564
2.012	0	0.190197	0.170967	0.131625	0.120384
2.013	0	0.169642	0.146672	0.111155	0.102257
2.015	0	0.150992	0.124473	0.092627	0.086088
2.017	0	0.134122	0.104215	0.076072	0.071779
2.018	0	0.1189	0.08573	0.061286	0.059055
2.02	0	0.105196	0.068936	0.048102	0.047746
2.022	0	0.092904	0.053777	0.036421	0.037772
2.023	0	0.081872	0.040022	0.026107	0.028956
2.025	0	0.072014	0.027652	0.016991	0.021164
2.027	0	0.06325	0.016661	0.009015	0.014405
2.028	0	0.055534	0.006962	0.002069	0.008572
2.03	0	0.048851	0	0	0.003522
2.032	0	0.043286	0	0	0
2.033	0	0.038935	0	0	0
2.035	0	0.035979	0	0	0
2.037	0	0.034596	0	0	0
2.038	0	0.034987	0	0	0
2.04	0	0.037274	0	0	0
2.042	0	0.041516	0	0	0
2.043	0	0.047527	0	0	0.003484
2.045	0	0.055051	0	0	0.009659
2.047	0	0.063598	0.006343	0.001397	0.016582
2.048	0	0.072557	0.014606	0.00865	0.02383
2.05	0	0.081206	0.022371	0.016028	0.030784
2.052	0	0.088942	0.028917	0.022906	0.03674
2.053	0	0.095107	0.033779	0.028562	0.041178
2.055	0	0.09926	0.036465	0.032552	0.043668
2.057	0	0.101083	0.036623	0.03454	0.043802
2.058	0	0.100501	0.034252	0.034175	0.041537
2.06	0	0.097519	0.029513	0.03147	0.037008
2.062	0	0.092392	0.022558	0.026557	0.030494
2.063	0	0.085425	0.013777	0.019692	0.022312
2.065	0	0.07706	0.003747	0.011179	0.012974
2.067	0	0.067736	0	0.001499	0.002892
2.068	0	0.057936	0	0	0
2.07	0	0.048028	0	0	0
2.072	0	0.038397	0	0	0
2.073	0	0.029345	0	0	0
2.075	0	0.021056	0	0	0
2.077	0	0.013623	0	0	0
2.078	0	0.007161	0	0	0
2.08	0	0.001633	0	0	0
2.082	0	0	0	0	0
2.083	0	0	0	0	0
2.085	0	0	0	0	0
2.087	0	0	0	0	0
2.088	0	0	0	0	0
2.09	0	0	0	0	0
2.092	0	0	0	0	0
2.093	0	0	0	0	0
2.095	0	0	0	0	0
2.097	0	0	0	0	0
2.098	0	0	0	0	0
2.1	0	0	0	0	0
2.102	0	0	0	0	0
2.103	0	0	0	0	0
2.105	0	0	0	0	0
2.107	0	0	0	0	0
2.108	0	0	0	0	0
2.11	0	0	0	0	0
2.112	0	0	0	0	0
2.113	0	0	0	0	0
2.115	0	0	0	0	0
2.117	0	0	0	0	0
2.118	0	0	0	0	0
2.12	0	0	0	0	0
2.122	0	0	0	0	0
2.123	0	0	0	0	0
2.125	0	0	0	0	0
2.127	0	0	0	0	0
2.128	0	0	0	0	0
2.13	0	0	0	0	0
2.132	0	0	0	0	0
2.133	0	0	0	0	0
2.135	0	0	0	0	0
2.137	0	0	0	0	0
2.138	0	0	0	0	0
2.14	0	0	0	0	0
2.142	0	0	0	0	0
2.143	0	0	0	0	0
2.145	0	0	0	0	0
2.147	0	0	0	0	0
2.148	0	0	0	0	0
2.15	0	0	0	0	0
2.152	0	0	0	0	0
2.153	0	0	0	0	0
2.155	0	0	0	0	0
2.157	0	0	0	0	0
2.158	0	0	0	0	0
2.16	0	0	0	0	0
2.162	0	0	0	0	0
2.163	0	0	0	0	0
2.165	0	0	0	0	0
2.167	0	0	0	0	0
2.168	0	0	0	0	0
2.17	0	0	0	0	0
2.172	0	0	0	0	0
2.173	0	0	0	0	0
2.175	0	0	0	0	0
2.177	0	0	0	0	0
2.178	0	0	0	0	0
2.18	0	0	0	0	0
2.182	0	0	0	0	0
2.183	0	0	0	0	0
2.185	0	0	0	0	0
2.187	0	0	0	0	0
2.188	0	0	0	0	0
2.19	0	0	0	0	0
2.192	0	0	0	0	0
2.193	0	0	0	0	0
2.195	0	0	0	0	0
2.197	0	0	0	0	0
2.198	0	0	0	0	0
2.2	0	0	0	0	0
2.202	0	0	0	0	0
2.203	0	0	0	0	0
2.205	0	0	0	0	0
2.207	0	0	0	0	0
2.208	0	0	0	0	0
2.21	0	0	0	0	0
2.212	0	0	0	0	0
2.213	0	0	0	0	0
2.215	0	0	0	0	0
2.217	0	0	0	0	0
2.218	0	0	0	0	0
2.22	0	0	0	0	0
2.222	0	0	0	0	0
2.223	0	0	0	0	0
2.225	0	0	0	0	0
2.227	0	0	0	0	0
2.228	0	0	0	0	0
2.23	0	0	0	0	0
2.232	0	0	0	0	0
2.233	0	0	0	0	0
2.235	0	0	0	0	0
2.237	0	0	0	0	0
2.238	0	0	0	0	0
2.24	0	0	0	0	0
2.242	0	0	0	0	0
2.243	0	0	0	0	0
2.245	0	0	0	0	0
2.247	0	0	0	0	0
2.248	0	0	0	0	0
2.25	0	0	0	0	0
2.252	0	0	0	0	0
2.253	0	0	0	0	0
2.255	0	0	0	0	0
2.257	0	0	0	0	0
2.258	0	0	0	0	0
2.26	0	0	0	0	0
2.262	0	0	0	0	0
2.263	0	0	0	0	0
2.265	0	0	0	0	0
2.267	0	0	0	0	0
2.268	0	0	0	0	0
2.27	0	0	0	0	0
2.272	0	0	0	0	0
2.273	0	0	0	0	0
2.275	0	0	0	0	0
2.277	0	0	0	0	0
2.278	0	0	0	0	0
2.28	0	0	0	0	0
2.282	0	0	0	0	0
2.283	0	0	0	0	0
2.285	0	0	0	0	0
2.287	0	0	0	0	0
2.288	0	0	0	0	0
2.29	0	0	0	0	0
2.292	0	0	0	0	0
2.293	0	0	0	0	0
2.295	0	0	0	0	0
2.297	0	0	0	0	0
2.298	0	0	0	0	0
2.3	0	0	0	0	0
2.302	0	0	0	0	0
2.303	0	0	0	0	0
2.305	0	0	0	0	0
2.307	0	0	0	0	0
2.308	0	0	0	0	0
2.31	0	0	0	0	0
2.312	0	0	0	0	0
2.313	0	0	0	0	0
2.315	0	0	0	0	0
2.317	0	0	0	0	0
2.318	0	0	0	0	0
2.32	0	0	0	0	0
2.322	0	0	0	0	0
2.323	0	0	0	0	0
2.325	0	0	0	0	0
2.327	0	0	0	0	0
2.328	0	0	0	0	0
2.33	0	0	0	0	0
2.332	0	0	0	0	0
2.333	0	0	0	0	0
2.335	0	0	0	0	0
2.337	0	0	0	0	0
2.338	0	0	0	0	0
2.34	0	0	0	0	0
2.342	0	0	0	0	0
2.343	0	0	0	0	0
2.345	0	0	0	0	0
2.347	0	0	0	0	0
2.348	0	0	0	0	0
2.35	0	0	0	0	0
2.352	0	0	0	0	0
2.353	0	0	0	0	0
2.355	0	0	0	0	0
2.357	0	0	0	0	0
2.358	0	0	0	0	0
2.36	0	0	0	0	0
2.362	0	0	0	0	0
2.363	0	0	0	0	0
2.365	0	0	0	0	0
2.367	0	0	0	0	0
2.368	0	0	0	0	0
2.37	0	0	0	0	0
2.372	0	0	0	0	0
2.373	0	0	0	0	0
2.375	0	0	0	0	0
2.377	0	0	0	0	0
2.378	0	0	0	0	0
2.38	0	0	0	0	0
2.382	0	0	0	0	0
2.383	0	0	0	0	0
2.385	0	0	0	0	0
2.387	0	0	0	0	0
2.388	0	0	0	0	0
2.39	0	0	0	0	0
2.392	0	0	0	0	0
2.393	0	0	0	0	0
2.395	0	0	0	0	0
2.397	0	0	0	0	0
2.398	0	0	0	0	0
2.4	0	0	0	0	0
2.402	0	0	0	0	0
2.403	0	0	0	0	0
2.405	0	0	0	0	0
2.407	0	0	0	0	0
2.408	0	0	0	0	0
2.41	0	0	0	0	0
2.412	0	0	0	0	0
2.413	0	0	0	0	0
2.415	0	0	0	0	0
2.417	0	0	0	0	0
2.418	0	0	0	0	0
2.42	0	0	0	0	0
2.422	0	0	0	0	0
2.423	0	0	0	0	0
2.425	0	0	0	0	0
2.427	0	0	0	0	0
2.428	0	0	0	0	0
2.43	0	0	0	0	0
2.432	0	0	0	0	0
2.433	0	0	0	0	0
2.435	0	0	0	0	0
2.437	0	0	0	0	0
2.438	0	0	0	0	0
2.44	0	0	0	0	0
2.442	0	0	0	0	0
2.443	0	0	0	0	0
2.445	0	0	0	0	0
2.447	0	0	0	0	0
2.448	0	0	0	0	0
2.45	0	0	0	0	0
2.452	0	0	0	0	0
2.453	0	0	0	0	0
2.455	0	0	0	0	0
2.457	0	0	0	0	0
2.458	0	0	0	0	0
2.46	0	0	0	0	0
2.462	0	0	0	0	0
2.463	0	0	0	0	0
2.465	0	0	0	0	0
2.467	0	0	0	0	0
2.468	0	0	0	0	0
2.47	0	0	0	0	0
2.472	0	0	0	0	0
2.473	0	0	0	0	0
2.475	0	0	0	0	0
2.477	0	0	0	0	0
2.478	0	0	0	0	0
2.48	0	0	0	0	0
2.482	0	0	0	0	0
2.483	0	0	0	0	0
2.485	0	0	0	0	0
2.487	0	0	0	0	0
2.488	0	0	0	0	0
2.49	0	0	0	0	0
2.492	0	0	0	0	0
2.493	0	0	0	0	0
2.495	0	0	0	0	0
2.497	0	0	0	0	0
2.498	0	0	0	0	0
2.5	0	0	0	0	0
2.502	0	0	0	0	0
2.503	0	0	0	0	0
2.505	0	0	0	0	0
2.507	0	0	0	0	0
2.508	0	0	0	0	0
2.51	0	0	0	0	0
2.512	0	0	0	0	0
2.513	0	0	0	0	0
2.515	0	0	0	0	0
2.517	0	0	0	0	0
2.518	0	0	0	0	0
2.52	0	0	0	0	0
2.522	0	0	0	0	0
2.523	0	0	0	0	0
2.525	0	0	0	0	0
2.527	0	0	0	0	0
2.528	0	0	0	0	0
2.53	0	0	0	0	0
2.532	0	0	0	0	0
2.533	0	0	0	0	0
2.535	0	0	0	0	0
2.537	0	0	0	0	0
2.538	0	0	0	0	0
2.54	0	0	0	0	0
2.542	0	0	0	0	0
2.543	0	0	0	0	0
2.545	0	0	0	0	0
2.547	0	0	0	0	0
2.548	0	0	0	0	0
2.55	0	0	0	0	0
2.552	0	0	0	0	0
2.553	0	0	0	0	0
2.555	0	0	0	0	0
2.557	0	0	0	0	0
2.558	0	0	0	0	0
2.56	0	0	0	0	0
2.562	0	0	0	0	0
2.563	0	0	0	0	0
2.565	0	0	0	0	0
2.567	0	0	0	0	0
2.568	0	0	0	0	0
2.57	0	0	0	0	0
2.572	0	0	0	0	0
2.573	0	0	0	0	0
2.575	0	0	0	0	0
2.577	0	0	0	0	0
2.578	0	0	0	0	0
2.58	0	0	0	0	0
2.582	0	0	0	0	0
2.583	0	0	0	0	0
2.585	0	0	0	0	0
2.587	0	0	0	0	0
2.588	0	0	0	0	0
2.59	0	0	0	0	0
2.592	0	0	0	0	0
2.593	0	0	0	0	0
2.595	0	0	0	0	0
2.597	0	0	0	0	0
2.598	0	0	0	0	0
2.6	0	0	0	0	0
2.602	0	0	0	0	0
2.603	0	0	0	0	0
2.605	0	0	0	0	0
2.607	0	0	0	0	0
2.608	0	0	0	0	0
2.61	0	0	0	0	0
2.612	0	0	0	0	0
2.613	0	0	0	0	0
2.615	0	0	0	0	0
2.617	0	0	0	0	0
2.618	0	0	0	0	0
2.62	0	0	0	0	0
2.622	0	0	0	0	0
2.623	0	0	0	0	0
2.625	0	0	0	0	0
2.627	0	0	0	0	0
2.628	0	0	0	0	0
2.63	0	0	0	0	0
2.632	0	0	0	0	0
2.633	0	0	0	0	0
2.635	0	0	0	0	0
2.637	0	0	0	0	0
2.638	0	0	0	0	0
2.64	0	0	0	0	0
2.642	0	0	0	0	0
2.643	0	0	0	0	0
2.645	0	0	0	0	0
2.647	0	0	0	0	0
2.648	0	0	0	0	0
2.65	0	0	0	0	0
2.652	0	0	0	0	0
2.653	0	0	0	0	0
2.655	0	0	0	0	0
2.657	0	0	0	0	0
2.658	0	0	0	0	0
2.66	0	0	0	0	0
2.662	0	0	0	0	0
2.663	0	0	0	0	0
2.665	0	0	0	0	0
2.667	0	0	0	0	0
2.668	0	0	0	0	0
2.67	0	0	0	0	0
2.672	0	0	0	0	0
2.673	0	0	0	0	0
2.675	0	0	0	0	0
2.677	0	0	0	0	0
2.678	0	0	0	0	0
2.68	0	0	0	0	0
2.682	0	0	0	0	0
2.683	0	0	0	0	0
2.685	0	0	0	0	0
2.687	0	0	0	0	0
2.688	0	0	0	0	0
2.69	0	0	0	0	0
2.692	0	0	0	0	0
2.693	0	0	0	0	0
2.695	0	0	0	0	0
2.697	0	0	0	0	0
2.698	0	0	0	0	0
2.7	0	0	0	0	0
2.702	0	0	0	0	0
2.703	0	0	0	0	0
2.705	0	0	0	0	0
2.707	0	0	0	0	0
2.708	0	0	0	0	0
2.71	0	0	0	0	0
2.712	0	0	0	0	0
2.713	0	0	0	0	0
2.715	0	0	0	0	0
2.717	0	0	0	0	0
2.718	0	0	0	0	0
2.72	0	0	0	0	0
2.722	0	0	0	0	0
2.723	0	0	0	0	0
2.725	0	0	0	0	0
2.727	0	0	0	0	0
2.728	0	0	0	0	0
2.73	0	0	0	0	0
2.732	0	0	0	0	0
2.733	0	0	0	0	0
2.735	0	0	0	0	0
2.737	0	0	0	0	0
2.738	0	0	0	0	0
2.74	0	0	0	0	0
2.742	0	0	0	0	0
2.743	0	0	0	0	0
2.745	0	0	0	0	0
2.747	0	0	0	0	0
2.748	0	0	0	0	0
2.75	0	0	0	0	0
2.752	0	0	0	0	0
2.753	0	0	0	0	0
2.755	0	0	0	0	0
2.757	0	0	0	0	0
2.758	0	0	0	0	0
2.76	0	0	0	0	0
2.762	0	0	0	0	0
2.763	0	0	0	0	0
2.765	0	0	0	0	0
2.767	0	0	0	0	0
2.768	0	0	0	0	0
2.77	0	0	0	0	0
2.772	0	0	0	0	0
2.773	0	0	0	0	0
2.775	0	0	0	0	0
2.777	0	0	0	0	0
2.778	0	0	0	0	0
2.78	0	0	0	0	0
2.782	0	0	0	0	0
2.783	0	0	0	0	0
2.785	0	0	0	0	0
2.787	0	0	0	0	0
2.788	0	0	0	0	0
2.79	0	0	0	0	0
2.792	0	0	0	0	0
2.793	0	0	0	0	0
2.795	0	0	0	0	0
2.797	0	0	0	0	0
2.798	0	0	0	0	0
2.8	0	0	0	0	0
2.802	0	0	0	0	0
2.803	0	0	0	0	0
2.805	0	0	0	0	0
2.807	0	0	0	0	0
2.808	0	0	0	0	0
2.81	0	0	0	0	0
2.812	0	0	0	0	0
2.813	0	0	0	0	0
2.815	0	0	0	0	0
2.817	0	0	0	0	0
2.818	0	0	0	0	0
2.82	0	0	0	0	0
2.822	0	0	0	0	0
2.823	0	0	0	0	0
2.825	0	0	0	0	0
2.827	0	0	0	0	0
2.828	0	0	0	0	0
2.83	0	0	0	0	0
2.832	0	0	0	0	0
2.833	0	0	0	0	0
2.835	0	0	0	0	0
2.837	0	0	0	0	0
2.838	0	0	0	0	0
2.84	0	0	0	0	0
2.842	0	0	0	0	0
2.843	0	0	0	0	0
2.845	0	0	0	0	0
2.847	0	0	0	0	0
2.848	0	0	0	0	0
2.85	0	0	0	0	0
2.852	0	0	0	0	0
2.853	0	0	0	0	0
2.855	0	0	0	0	0
2.857	0	0	0	0	0
2.858	0	0	0	0	0
2.86	0	0	0	0	0
2.862	0	0	0	0	0
2.863	0	0	0	0	0
2.865	0	0	0	0	0
2.867	0	0	0	0	0
2.868	0	0	0	0	0
2.87	0	0	0	0	0
2.872	0	0	0	0	0
2.873	0	0	0	0	0
2.875	0	0	0	0	0
2.877	0	0	0	0	0
2.878	0	0	0	0	0
2.88	0	0	0	0	0
2.882	0	0	0	0	0
2.883	0	0	0	0	0
2.885	0	0	0	0	0
2.887	0	0	0	0	0
2.888	0	0	0	0	0
2.89	0	0	0	0	0
2.892	0	0	0	0	0
2.893	0	0	0	0	0
2.895	0	0	0	0	0
2.897	0	0	0	0	0
2.898	0	0	0	0	0
2.9	0	0	0	0	0
2.902	0	0	0	0	0
2.903	0	0	0	0	0
2.905	0	0	0	0	0
2.907	0	0	0	0	0
2.908	0	0	0	0	0
2.91	0	0	0	0	0
2.912	0	0	0	0	0
2.913	0	0	0	0	0
2.915	0	0	0	0	0
2.917	0	0	0	0	0
2.918	0	0	0	0	0
2.92	0	0	0	0	0
2.922	0	0	0	0	0
2.923	0	0	0	0	0
2.925	0	0	0	0	0
2.927	0	0	0	0	0
2.928	0	0	0	0	0
2.93	0	0	0	0	0
2.932	0	0	0	0	0
2.933	0	0	0	0	0
2.935	0	0	0	0	0
2.937	0	0	0	0	0
2.938	0	0	0	0	0
2.94	0	0	0	0	0
2.942	0	0	0	0	0
2.943	0	0	0	0	0
2.945	0	0	0	0	0
2.947	0	0	0	0	0
2.948	0	0	0	0	0
2.95	0	0	0	0	0
2.952	0	0	0	0	0
2.953	0	0	0	0	0
2.955	0	0	0	0	0
2.957	0	0	0	0	0
2.958	0	0	0	0	0
2.96	0	0	0	0	0
2.962	0	0	0	0	0
2.963	0	0	0	0	0
2.965	0	0	0	0	0
2.967	0	0	0	0	0
2.968	0	0	0	0	0
2.97	0	0	0	0	0
2.972	0	0	0	0	0
2.973	0	0	0	0	0
2.975	0	0	0	0	0
2.977	0	0	0	0	0
2.978	0	0	0	0	0
2.98	0	0	0	0	0
2.982	0	0	0	0	0
2.983	0	0	0	0	0
2.985	0	0	0	0	0
2.987	0	0	0	0	0
2.988	0	0	0	0	0
2.99	0	0	0	0	0
2.992	0	0	0	0	0
2.993	0	0	0	0	0
2.995	0	0	0	0	0
2.997	0	0	0	0	0
2.998	0	0	0	0	0
3	0	0	0	0	0
3.002	0	0	0	0	0
3.003	0	0	0	0	0
3.005	0	0	0	0	0
3.007	0	0	0	0	0
3.008	0	0	0	0	0
3.01	0	0	0	0	0
3.012	0	0	0	0	0
3.013	0	0	0	0	0
3.015	0	0	0	0	0
3.017	0	0	0	0	0
3.018	0	0	0	0	0
3.02	0	0	0	0	0
3.022	0	0	0	0	0
3.023	0	0	0	0	0
3.025	0	0	0	0	0
3.027	0	0	0	0	0
3.028	0	0	0	0	0
3.03	0	0	0	0	0
3.032	0	0	0	0	0
3.033	0	0	0	0	0
3.035	0	0	0	0	0
3.037	0	0	0	0	0
3.038	0	0	0	0	0
3.04	0	0	0	0	0
3.042	0	0	0	0	0
3.043	0	0	0	0	0
3.045	0	0	0	0	0
3.047	0	0	0	0	0
3.048	0	0	0	0	0
3.05	0	0	0	0	0
3.052	0	0	0	0	0
3.053	0	0	0	0	0
3.055	0	0	0	0	0
3.057	0	0	0	0	0
3.058	0	0	0	0	0
3.06	0	0	0	0	0
3.062	0	0	0	0	0
3.063	0	0	0	0	0
3.065	0	0	0	0	0
3.067	0	0	0	0	0
3.068	0	0	0	0	0
3.07	0	0	0	0	0
3.072	0	0	0	0	0
3.073	0	0	0	0	0
3.075	0	0	0	0	0
3.077	0	0	0	0	0
3.078	7.61e-06	0	0	0	0
3.08	4.19e-05	0	0	0	0
3.082	7.75e-05	0	0	0	0
3.083	0.000112	0	0	0	0
3.085	0.000148	0	0	0	0
3.087	0.000184	0	0	0	0
3.088	0.000221	0	0	0	0
3.09	0.000258	0	0	0	0
3.092	0.000297	0	0	0	0
3.093	0.000335	0	0	0	0
3.095	0.000373	0	0	0	0
3.097	0.000412	0	0	0.000407	0
3.098	0.00045	0	0	0.001323	0
3.1	0.000488	0	0	0.002271	0
3.102	0.000528	0	0	0.003197	0
3.103	0.000566	0	0	0.00408	0
3.105	0.000604	0	0	0.004854	0
3.107	0.000641	0	0	0.005683	0
3.108	0.000681	0	0	0.006455	0
3.11	0.000719	0	0	0.007236	0
3.112	0.000759	0	0	0.008055	0
3.113	0.000798	0	0	0.008862	0
3.115	0.000837	0	0	0.009606	0
3.117	0.000876	0	0	0.010358	0
3.118	0.000913	0	0.000555	0.011085	0
3.12	0.00095	8.19e-05	0.003293	0.011768	0
3.122	0.000988	0.000474	0.006021	0.012477	0
3.123	0.001025	0.000858	0.008873	0.013163	0
3.125	0.001061	0.001264	0.0118	0.013824	0
3.127	0.001099	0.001668	0.014771	0.014421	0
3.128	0.001136	0.002089	0.017769	0.015026	0
3.13	0.001173	0.002505	0.020834	0.015669	0
3.132	0.00121	0.002922	0.023924	0.01634	0
3.133	0.001246	0.00335	0.027019	0.017037	0
3.135	0.00128	0.003801	0.030212	0.017799	0
3.137	0.001315	0.004247	0.033538	0.018492	0
3.138	0.001347	0.004712	0.037001	0.019084	0
3.14	0.001381	0.005214	0.04051	0.01962	0
3.142	0.001417	0.005701	0.04421	0.020108	0
3.143	0.001452	0.006181	0.047972	0.02054	0
3.145	0.001486	0.006671	0.051846	0.021023	0
3.147	0.00152	0.007163	0.055795	0.021531	0
3.148	0.00155	0.007644	0.059918	0.022065	0
3.15	0.001578	0.00816	0.06411	0.022567	0
3.152	0.001606	0.008704	0.068487	0.023064	0
3.153	0.001633	0.009271	0.072982	0.023488	0
3.155	0.00166	0.009862	0.077688	0.023944	0
3.157	0.001687	0.010473	0.082593	0.024396	0
3.158	0.001714	0.011076	0.087745	0.024897	0
3.16	0.00174	0.011689	0.093102	0.025399	0
3.162	0.001766	0.012297	0.098773	0.025926	0
3.163	0.001791	0.012909	0.104661	0.026364	0
3.165	0.001815	0.013521	0.110847	0.026797	0
3.167	0.001836	0.014163	0.117325	0.027159	0
3.168	0.001854	0.01479	0.124136	0.02748	0
3.17	0.001869	0.015446	0.131255	0.027753	0
3.172	0.001884	0.01612	0.138709	0.028052	0
3.173	0.001897	0.016823	0.146504	0.028274	0
3.175	0.00191	0.017521	0.154639	0.028598	0
3.177	0.001922	0.018264	0.163221	0.028916	0
3.178	0.001932	0.019011	0.172222	0.029303	0
3.18	0.00194	0.019751	0.181705	0.02967	0
3.182	0.001947	0.0205	0.191674	0.030025	0
3.183	0.001953	0.021279	0.202172	0.03021	0
3.185	0.001955	0.022092	0.213082	0.030394	0
3.187	0.001957	0.022957	0.224462	0.030498	0
3.188	0.001956	0.02387	0.236304	0.030502	0
3.19	0.001952	0.02482	0.248574	0.030488	0
3.192	0.001945	0.025807	0.261299	0.030498	0
3.193	0.001939	0.026777	0.274505	0.030506	0
3.195	0.001931	0.027726	0.288141	0.030434	0
3.197	0.001924	0.028695	0.302185	0.030453	0
3.198	0.001916	0.029661	0.316612	0.030444	0
3.2	0.001908	0.030623	0.33135	0.030382	0
3.202	0.0019	0.031614	0.346342	0.030196	0
3.203	0.00189	0.032641	0.361632	0.030072	0
3.205	0.001882	0.033654	0.377217	0.029817	0
3.207	0.001876	0.034689	0.393133	0.029588	0
3.208	0.001871	0.035721	0.409351	0.029322	0
3.21	0.001865	0.03674	0.42594	0.029108	0
3.212	0.001863	0.037737	0.442851	0.028846	0
3.213	0.001862	0.038728	0.460094	0.028653	0
3.215	0.001861	0.039684	0.477591	0.028382	0
3.217	0.001865	0.0406	0.495412	0.028175	0
3.218	0.001874	0.041491	0.513539	0.027919	0
3.22	0.001883	0.042334	0.531985	0.027669	0
3.222	0.001897	0.04311	0.550749	0.027367	0
3.223	0.001914	0.043831	0.569824	0.027118	0
3.225	0.001933	0.044543	0.589224	0.026834	0
3.227	0.001954	0.04521	0.608901	0.026608	0
3.228	0.00198	0.045865	0.628825	0.026337	0
3.23	0.00201	0.046537	0.649001	0.026066	0
3.232	0.002043	0.047229	0.66948	0.025686	0
3.233	0.002081	0.047886	0.690233	0.025294	0
3.235	0.002124	0.048535	0.711308	0.024817	0
3.237	0.002171	0.049197	0.732683	0.02438	0
3.238	0.00222	0.049854	0.754378	0.023954	0
3.24	0.002274	0.050497	0.776339	0.023626	0
3.242	0.002331	0.051177	0.79852	0.023312	0
3.243	0.00239	0.051899	0.820868	0.023022	0
3.245	0.002452	0.052618	0.843433	0.022656	0
3.247	0.002519	0.053367	0.866114	0.022219	0
3.248	0.002587	0.054153	0.888955	0.021667	0
3.25	0.002657	0.054957	0.911987	0.021051	0
3.252	0.002729	0.055797	0.935167	0.020423	0
3.253	0.002799	0.056688	0.958451	0.019811	0
3.255	0.002869	0.057602	0.981797	0.019255	0
3.257	0.002938	0.058558	1.00517	0.018773	0
3.258	0.003007	0.059565	1.02845	0.018252	0
3.26	0.003075	0.060597	1.05167	0.01765	0
3.262	0.003142	0.06168	1.0748	0.016929	0
3.263	0.003207	0.062812	1.0978	0.01612	0
3.265	0.003269	0.063964	1.12065	0.015225	0
3.267	0.003327	0.065141	1.1433	0.014384	0
3.268	0.003382	0.066338	1.1657	0.013562	0
3.27	0.003437	0.067525	1.18777	0.012885	0
3.272	0.003489	0.068734	1.20947	0.012178	0
3.273	0.003539	0.069958	1.23069	0.011443	0
3.275	0.003588	0.071183	1.25145	0.010592	0
3.277	0.003637	0.072409	1.27161	0.009733	0
3.278	0.003683	0.073641	1.29112	0.008715	0
3.28	0.003728	0.074854	1.3099	0.007712	0
3.282	0.003773	0.076064	1.328	0.006684	0
3.283	0.003817	0.077253	1.34525	0.005724	0
3.285	0.00386	0.078406	1.36165	0.004701	0
3.287	0.003905	0.079533	1.37717	0.003714	0
3.288	0.00395	0.080615	1.3917	0.0027	0
3.29	0.003993	0.081647	1.40506	0.001699	0
3.292	0.004035	0.082651	1.41723	0.00059	0
3.293	0.004075	0.08363	1.42812	0	0
3.295	0.004108	0.084568	1.43764	0	0
3.297	0.004136	0.08547	1.44567	0	0
3.298	0.004154	0.086327	1.45229	0	0
3.3	0.004163	0.08712	1.45734	0	0
3.302	0.004157	0.087862	1.46078	0	0
3.303	0.004137	0.088519	1.4625	0	0
3.305	0.004099	0.089094	1.46259	0	0
3.307	0.004044	0.089607	1.46084	0	0
3.308	0.003969	0.090023	1.45734	0	0
3.31	0.003876	0.090321	1.45201	0	0
3.312	0.003765	0.090535	1.44491	0	0
3.313	0.003636	0.090672	1.43595	0	0
3.315	0.003493	0.090675	1.42527	0	0
3.317	0.003336	0.090584	1.41288	0	0
3.318	0.003166	0.090433	1.39887	0	0
3.32	0.002984	0.09019	1.38332	0	0
3.322	0.002795	0.089829	1.3664	0	0
3.323	0.002596	0.089426	1.34832	0	0
3.325	0.002395	0.088985	1.32929	0	0
3.327	0.002194	0.088496	1.30966	0	0
3.328	0.001994	0.088028	1.28979	0	0
3.33	0.001796	0.087655	1.27	0	0
[truncated: 402 more rows]

## Sheet: panel c
glucose									galactose
CTG	Alexidine 10uM	<->	HMDS655	MAO+HMDS655	HAO+HMDS655	HAO	MAO		CTG	Alexidine 10uM	<->	HMDS655	MAO+HMDS655	HAO+HMDS655
0.718463	51.1809	145.767	120.639	122.257	128.615	102.449	120.627		0.904574	8.93169	105.864	100.094	95.5725	91.3673
0.962982	38.1372	124.782	112.561	120.79	99.3572	101.676	111.669		0.794466	3.15683	99.6152	86.472	97.0917	100.624
0.811793	40.5969	99.3268	117.631	121.974	106.635	95.2035	104.514		0.946246	5.68427	94.9923	79.2986	113.731	92.2746
1.20172	37.1201	91.4637	121.674	100.895	99.7637	92.1315	93.7876		1.15389	6.63927	120.386	98.8769	103.236	106.074
0.942857	40.9408	87.2648	124.561	105.18	89.5994	100.24			1.04216	8.37442	113.353	76.6783	92.675	109.73
1.08524	32.799	81.3441	101.049	98.1145	76.0293	98.4971			0.728365	7.86717	113.198	87.0178	98.5073	99.9308
0.610107	79.7214	122.254	118.174	116.027	100.54	93.272			1.23758	3.64398	84.1209	125.966	112.62	92.9978
1.27951	62.6908	104.683	119.977	109.299	90.4536	98.2951			0.773376	1.91566	82.7279	172.775	112.524	98.3238
0.930856	55.6431	96.2012	125.724	106.809	97.145				0.87771	2.5447	98.9573	126.834	108.08	89.5246
1.02677	58.9295	89.1992	128.832	100.936	78.9203				0.774729	1.07018	110.962	145.939	114.486	102.144
0.976198	51.5208	95.9283	118.842	94.4308	76.9597				0.853148	2.431	105.56	122.232	124.62	113.785
0.937295	49.4994	91.7339	116.804	98.3577	81.0212				0.934722	2.46656	117.671	113.497	108.562	128.684

## Sheet: panel d
SiR and MAO						SiR and PDHA1-GFP
(-)	MAO-N3	SiR-DBCO	MAO-N3 + SiR-DBCO			(-)	DIF-MAO-N3	SiR-DBCO	DIF-MAO-N3 + SiR-DBCO
0			0.883			0.003			0.803
0.003			0.903			0.002			0.856
0			0.842			0.003			0.821
			0.824						0.744
			0.864						0.797
			0.846						0.773
			0.866						0.798
			0.882						0.832
			0.803						0.739
			0.842						0.794
			0.83						0.792
			0.871						0.849
			0.793						0.816
			0.778						0.784
			0.868						0.831
			0.812						0.796
			0.82						0.806
			0.769						0.765
			0.853						0.85
			0.79						0.8
			0.822						0.858
			0.671						0.658
			0.765						0.798
			0.658						0.697
			0.778						0.812
			0.728						0.766
			0.745						0.717
			0.804						0.788
			0.75						0.667
			0.866						0.835
			0.796						0.747
0	0.007	0.006	0.793			0	0.008	0.032	0.704
0	0	0.005	0.778			0	0	0.037	0.686
0	0		0.885			0	0		0.687
	0		0.892				0		0.665
	0		0.887				0		0.601
	0.011		0.829				0.003		0.586
	0		0.874				0.002		0.638
			0.773						0.511
			0.878						0.71
0	0	0.017	0.817			0.002	0	0.015	0.792
0	0.009	0.01	0.807			0.001	0	0.01	0.741
0	0	0.002	0.839			0.001	0	0.017	0.74
0	0	0.018	0.783			0	0	0.009	0.719
0	0	0.045	0.79			0.002	0	0.018	0.677
0	0.002	0.005	0.72			0	0	0.016	0.672
0	0	0	0.777			0.002	0	0.004	0.714
0	0.006	0	0.826			0.002	0.005	0.003	0.6
0	0		0.782			0	0		0.689
0	0.002		0.75			0	0.001		0.619
0	0		0.829			0	0		0.602
0	0		0.831			0	0		0.639
0	0		0.759			0	0		0.627
0	0.002		0.789			0.002	0.001		0.717
0	0		0.715			0.001	0.005		0.622
0	0.005		0.652			0	0.005		0.661
0	0.008		0.805			0.001	0.005		0.728
0	0		0.738			0	0		0.681
0	0		0.509			0	0		0.51
0	0		0.372			0	0		0.342
0	0		0.471			0.002	0		0.502
0	0.002		0.612			0.002	0.003		0.502
	0		0.659				0.001		0.529
	0.005		0.526				0.001		0.503
	0.001		0.744				0		0.574
	0.001		0.766				0.001		0.607
	0		0.789				0.005		0.637
			0.756						0.634
			0.798						0.702
			0.75						0.624
			0.78						0.625
			0.815						0.665
			0.804						0.524
			0.747						0.56
			0.829						0.45
			0.811						0.622
			0.723						0.654
			0.808						0.594
			0.849						0.719
			0.805						0.574
			0.819						0.682
			0.828						0.695
			0.77						0.634
			0.797						0.663
