# Supplementary material for: Long-term super-resolution inner mitochondrial membrane imaging with a lipid probe
Source: Nat Chem Biol. 2023 Oct 19;20(1):83–92. doi: 10.1038/s41589-023-01450-y (PMC10746544; doi:10.1038/s41589-023-01450-y)
Supplement: Supplementary file 18 — Statistical source data for confocal fluorescent signal decay and cell proliferation rate. [file 41589_2023_1450_MOESM18_ESM.xlsx]

## Sheet: panel c
Time (s)	MAO-SiR			MitoTracker
0:00:00	100	100	100	100	100	100
0:03:30	92.0214	98.934	98.54	110.513	100.837	99.8032
0:07:00	92.6743	97.961	102.922	112.949	99.9948	104.236
0:10:30	93.9467	97.494	97.071	104.484	104.143	104.852
0:14:00	89.4938	95.732	95.1652	106.466	98.135	98.4398
0:17:30	92.8552	102.917	107.362	111.422	103.868	104.028
0:21:00	96.7282	97.698	119.011	107.206	101.682	93.0212
0:24:30	92.1366	94.113	97.9252	109.421	103.115	104.264
0:28:00	91.971	95.421	97.2361	108.521	106.857	98.8402
0:31:30	92.0651	90.55	92.9204	104.79	99.0418	106.29
0:35:00	90.3369	102.677	102.912	105.404	97.9788	94.3044
0:38:30	97.2756	95.973	97.3391	105.062	99.995	92.1719
0:42:00	93.8224	90.337	95.4228	108.473	100.541	86.1642
0:45:30	100.854	91.988	105.167	110.53	98.5306	89.7086
0:49:00	93.4862	97.751	89.9732	106.47	86.7112	87.6548
0:52:30	104.59	97.29	90.0435	113.247	93.1613	88.6857
0:56:00	102.183	92.074	94.6236	118.157	101.307	89.9528
0:59:30	95.6824	89.822	99.214	120.215	96.5453	82.3896
1:03:00	91.5955	94.198	94.7147	123.89	92.8293	72.6591
1:06:30	95.3396	94.338	91.1122	122.741	91.0229	70.4511
1:10:00	91.2826	97.016	96.0541	117.897	90.2688	78.3451
1:13:30	90.6986	91.52	95.8872	120.36	88.7435	74.7964
1:17:00	92.4152	90.896	96.8489	116.706	90.5354	80.1773
1:20:30	100.198	96.463	86.851	110.985	89.8626	71.3474
1:24:00	98.4056	94.052	95.662	112.065	77.6709	68.5754
1:27:30	97.0117	93.239	89.4261	110.964	75.2986	73.1329
1:31:00	93.9	88.806	93.4483	111.291	76.0422	77.2664
1:34:30	96.0355	91.937	86.8589	109.929	74.7839	68.4758
1:38:00	91.3999	94.555	97.4097	112.229	74.6341	58.7787
1:41:30	91.0642	92.906	98.9505	111.601	73.6056	65.2684
1:45:00	94.4694	89.43	98.0784	109.661	67.9492	59.2268
1:48:30	86.0455	87.172	104.454	98.8928	71.0121	64.5608
1:52:00	90.0838	91.882	110.244	90.7105	66.7242	55.8903
1:55:30	84.0227	92.224	106.705	85.4585	66.0507	57.1111
1:59:00	87.5602	94.741	106.198	84.4017	57.2745	60.7214
2:02:30	91.3311	95.699	106.454	87.4468	60.0473	52.5838
2:06:00	92.2859	94.215	108.111	82.6406	52.9887	54.4182
2:09:30	89.6216	95.337	113.996	81.1132	59.1261	53.4574
2:13:00	92.9835	99.271	103.029	82.3566	58.209	53.7674
2:16:30	92.4369	101.245	103.054	73.2538	57.5248	60.2766
2:20:00	87.8513	103.52	103.521	72.2881	59.4397	54.4166
2:23:30	91.2882	95.114	102.262	72.8961	54.6163	58.7914
2:27:00	95.9938	94.226	100.846	66.1921	55.621	52.9331
2:30:30	95.5679	96.571	100.98	68.7387	52.1565	52.6443
2:34:00	93.3456	103.777	99.5697	70.0694	50.4349	50.502
2:37:30	92.208	100.326	94.5419	72.0332	49.8842	59.014
2:41:00	91.2311	98.341	96.9087	71.8666	50.7203	53.8068
2:44:30	91.9808	96.777	98.5376	69.4067	47.7939	54.5858
2:48:00	92.9803	96.291	94.3261	72.8662	48.019	55.3846
2:51:30	96.4512	92.666	85.0217	68.5533	45.5129	47.2569
2:55:00	97.7083	98.543	98.0389	64.0162	54.0091	48.3216
2:58:30	102.922	103.995	95.5235	66.0614	45.1844	49.0998
3:02:00	99.3763	97.678	92.4416	64.9962	51.8122	48.2202
3:05:30	97.0102	100.877	104.427	64.7874	47.3851	48.2693
3:09:00	89.9832	96.416	108.36	67.3763	48.8428	47.0431
3:12:30	96.1692	96.104	106.839	54.7831	36.1465	46.4011
3:16:00	100.181	91.68	102.439	58.3773	45.0223	49.5367
3:19:30	101.177	96.041	101.171	57.3877	39.919	45.5967
3:23:00	100.82	97.008	96.6413	58.064	46.7516	44.7315
3:26:30	96.8765	93.485	99.4052	57.0267	44.3017	48.9097
3:30:00	91.7658	92.275	98.8978	52.6614	42.9704	47.4779
3:33:30	92.8769	96.649	97.2008	54.5256	42.9523	42.105
3:37:00	96.809	95.747	99.1693	53.0618	38.1707	45.9042
3:40:30	98.7717	90.855	94.8759	49.8782	41.3348	44.9432
3:44:00	96.2601	96.107	97.7406	48.2449	38.5176	43.2416
3:47:30	101.091	92.766	104.015	47.4264	39.8559	41.8993
3:51:00	101.038	95.79	107.82	49.3837	37.9895	42.5016
3:54:30	99.1884	93.397	98.2251	45.6048	40.4576	44.897
3:58:00	95.1735	96.42	100.042	47.5606	40.8191	40.4997
4:01:30	101.34	94.151	94.6624	47.3374	39.6949	38.5097
4:05:00	99.4968	96.524	98.5628	44.9485	37.8356	37.6784
4:08:30	99.5239	93.416	97.0217	46.9018	43.351	40.8268
4:12:00	96.4392	95.184	100.735	45.6011	38.8462	38.3668
4:15:30	97.9801	98.585	97.0183	44.738	38.5849	36.7617
4:19:00	103.236	93.825	95.8691	47.2892	32.1758	36.0555
4:22:30	101.931	97.14	102.387	43.9474	35.4776	34.9938
4:26:00	102.06	95.574	99.9458	48.6038	34.7285	35.576
4:29:30	97	92.471	104.163	45.4858	35.9326	33.3811
4:33:00	102.246	95.442	106.445	46.7881	35.9692	35.2216
4:36:30	94.6754	95.4	102.114	41.209	34.4249	36.4275
4:40:00	93.4932	92.649	106.691	43.7872	34.0918	35.5927
4:43:30	91.5184	92.601	102.06	46.8198	37.7112	35.5457
4:47:00	94.4467	95.853	104.109	45.4744	35.9687	35.6882
4:50:30	97.6343	91.15	105.176	41.5504	34.2895	34.6925
4:54:00	102.927	92.364	101.894	42.7344	32.9607	34.1076
4:57:30	97.0633	97.637	107.195	38.1071	30.8736	34.4514
5:01:00	93.4105	92.028	104.742	45.6708	32.081	38.077
5:04:30	100.8	94.463	101.959	39.2722	32.8091	32.1407
5:08:00	97.7035	93.1	106.835	41.0497	33.2808	34.2831
5:11:30	93.4159	95.134	109.602	38.9968	34.9886	34.4578
5:15:00	104.545	94.471	103.341	40.4648	33.5369	34.5453
5:18:30	99.0758	95.471	104.754	37.6745	31.4826	34.7345
5:22:00	103.646	95.945	106.735	39.4095	31.286	31.6598
5:25:30	98.6053	96.548	101.507	40.0776	30.2177	30.4364
5:29:00	108.538	95.589	104.154	39.3558	30.6939	31.5875
5:32:30	108.631	96.265	99.9634	40.5096	29.518	33.8947
5:36:00	104.04	94.519	95.896	38.6674	32.0184	32.01
5:39:30	101.536	91.75	104.916	38.7822	30.1186	32.0994
5:43:00	103.012	88.833	99.3722	35.2533	29.7526	30.0094
5:46:30	99.3905	93.562	94.8185	32.1664	28.7552	30.3812
5:50:00	98.9438	93.475	102.058	32.9432	28.3084	30.8193
5:53:30	100.99	91.76	93.8175	33.6052	29.7171	28.2327
5:57:00	96.6925	92.252	98.7413	33.4675	30.6437	33.7758
6:00:30	97.3887	95.272	98.585	35.0695	30.6124	31.2489
6:04:00	105.074	92.263	95.4797	35.9072	31.696	32.2676
6:07:30	101.994	94.695	93.7584	36.3031	30.8691	31.9591
6:11:00	100.967	94.571	101.965	36.2446	28.3274	32.0064
6:14:30	94.5753	96.607	94.6738	33.6588	29.5888	31.404
6:18:00	91.6931	95.576	92.8959	32.1544	29.4203	29.3123
6:21:30	93.7548	96.057	95.69	31.746	28.082	30.2966
6:25:00	91.7822	92.111	99.3557	30.0347	29.5816	30.0774
6:28:30	95.3953	91.313	98.7858	32.6639	28.5748	28.8019
6:32:00	98.6393	93.711	98.4681	29.7335	29.729	28.5023
6:35:30	98.1652	94.592	100.809	32.0359	29.3152	30.3678
6:39:00	105.049	96.729	106.447	32.2054	29.3719	27.7378
6:42:30	102.07	93.986	102.043	30.1126	30.4795	30.2733
6:46:00	97.4162	95.152	101.175	31.3612	30.4863	28.8949
6:49:30	98.5489	90.951	92.8773	29.4753	31.6421	29.0981
6:53:00	93.6632	92.043	104.331	30.0782	28.9841	27.1963
6:56:30	91.5771	91.453	100.692	29.5736	30.2206	26.9053
7:00:00	84.7182	95.403	96.8794	30.7557	29.9587	28.899
7:03:30	90.1042	95.996	101.003	31.2148	28.454	28.5202
7:07:00	87.6651	93.843	103.17	32.1129	30.6426	28.0737
7:10:30	93.4802	93.762	99.904	32.4566	29.0917	27.4715
7:14:00	93.1	94.243	98.6754	32.836	29.4643	26.3957
7:17:30	84.3676	97.184	99.2064	32.5864	29.6099	27.1589
7:21:00	87.1267	92.76	103.719	33.6241	30.3273	27.4205
7:24:30	90.5811	94.366	97.2614	34.0578	31.2142	28.2175
7:28:00	93.6552	93.615	104.253	34.5202	29.0981	26.4547
7:31:30	89.1055	95.132	102.869	34.0241	28.866	26.4978
7:35:00	92.2296	93.549	97.4986	33.869	29.0636	29.5525
7:38:30	93.6597	89.782	99.8419	34.2879	30.3556	27.2551
7:42:00	92.3655	92.271	91.6346	35.4799	30.2786	28.8249
7:45:30	96.7628	92.913	99.4205	33.2948	29.7774	27.8838
7:49:00	92.871	90.723	96.9844	34.126	29.4029	26.169
7:52:30	91.9557	94.245	91.1872	35.5795	30.3323	27.7749
7:56:00	90.1671	92.415	100.736	32.573	29.4784	27.1909
7:59:30	96.2234	90.305	93.9186	32.5491	29.5623	27.8871
8:03:00	95.3354	89.364	92.4898	34.662	29.5725	26.7755
8:06:30	91.1185	90.12	96.7333	34.0888	28.341	26.0917
8:10:00	95.0426	90.994	95.3684	31.4366	29.7713	25.7578
8:13:30	97.2169	93.466	93.004	31.3425	30.0235	25.3264
8:17:00	91.3866	90.92	99.8856	33.3386	29.0253	26.7399
8:20:30	93.9182	90.978	96.6013	32.8135	29.2987	24.1182
8:24:00	98.8955	90.172	96.6351	31.8107	28.0446	23.6373
8:27:30	94.4352	89.426	95.7672	32.1724	28.1334	25.2764
8:31:00	89.4755	88.411	89.7265	33.9775	29.1705	22.4151
8:34:30	89.2168	89.103	85.7836	32.4235	28.1374	26.2528
8:38:00	98.9353	89.981	94.5685	31.7421	27.4511	23.6344
8:41:30	95.1871	88.628	88.7211	28.3098	27.7026	24.0371
8:45:00	95.9323	89.223	90.3918	28.5518	28.1373	26.9625
8:48:30	95.8162	89.956	89.7324	32.1989	29.3021	24.8232
8:52:00	95.9465	88.772	87.4566	33.5238	27.932	23.7558
8:55:30	96.4453	90.599	83.6035	34.3628	28.3735	22.9996
8:59:00	92.5331	89.117	91.3113	33.0608	28.0954	21.5332
9:02:30	98.5485	89.852	93.9429	32.7436	21.878	22.8692
9:06:00	91.1637	91.713	92.148	34.4305	26.9698	22.6922
9:09:30	92.4004	90.369	95.8132	31.7717	25.791	23.5426
9:13:00	88.6522	90.582	91.17	30.0578	27.7296	24.0144
9:16:30	91.9658	89.024	91.6354	31.0536	27.6271	23.5286
9:20:00	92.4642	89.09	88.1829	30.841	27.3847	23.2465
9:23:30	89.8428	89.546	91.7361	31.6324	26.9088	23.3081
9:27:00	93.1124	88.007	89.058	29.7838	20.8559	23.6632
9:30:30	97.9287	89.898	87.2744	31.6162	21.292	21.7329
9:34:00	103.178	86.199	91.8081	28.6504	27.8829	20.8991
9:37:30	96.3064	86.09	90.9842	30.3035	27.2626	20.7462
9:41:00	93.6153	88.254	95.3728	28.9767	27.2098	22.7711
9:44:30	93.6041	88.931	92.4606	28.3335	21.8984	22.4577
9:48:00	88.2283	94.87	90.818	30.8409	26.6746	21.5275
9:51:30	89.4281	90.276	90.8621	27.0519	20.7741	21.6922
9:55:00	91.8141	87.73	87.3188	28.3421	19.8679	20.879
9:58:30	91.843	86.014	87.7309	26.9848	19.8675	20.7494
10:02:00	84.4839	89.922	93.3806	28.2443	19.3912	20.7506
10:05:30	88.7097	90.028	94.2805	29.3554	19.9858	21.4651
10:09:00	96.2424	87.582	89.186	29.1665	19.9231	20.402
10:12:30	89.4569	86.769	89.4379	26.7214	20.179	20.7133
10:16:00	87.719	88.707	87.4443	30.3004	21.246	21.5891
10:19:30	81.7229	91.128	90.3877	28.9694	19.2611	21.2747
10:23:00	87.3956	88.406	92.5309	28.0877	20.5393	21.6638
10:26:30	86.8829	85.784	91.2331	28.3953	19.1131	20.9336
10:30:00	88.6001	88.993	96.3981	25.8095	20.2815	20.4405
10:33:30	87.2575	89.369	92.4453	32.6711	19.5889	20.4614
10:37:00	91.658	89.385	87.2752	28.5726	20.4854	19.9015
10:40:30	84.5615	87.257	86.458	25.3586	19.8808	21.2346
10:44:00	87.2465	86.692	91.0715	31.2035	20.1269	20.0006
10:47:30	87.0686	85.26	98.7422	30.3709	20.1309	20.0791
10:51:00	86.2012	85.814	87.2247	26.6434	20.1075	19.7917
10:54:30	86.0624	85.655	87.7394	26.7617	20.1772	20.2457
10:58:00	92.5385	88.501	88.0344	26.4653	20.17	21.4932
11:01:30	87.2362	90.306	93.7649	29.5828	20.1189	20.0091
11:05:00	85.2405	87.905	91.8131	27.933	20.6115	21.8844
11:08:30	87.3838	87.227	85.7413	27.0818	19.782	21.3027
11:12:00	87.4467	90.223	94.2016	26.9823	20.1794	21.4239
11:15:30	84.5084	89.516	86.0896	28.9349	19.6537	20.9613
11:19:00	88.1211	89.673	88.9622	28.0284	18.8998	20.6473
11:22:30	85.544	88.74	88.9018	27.2074	19.7714	20.6149
11:26:00	86.2552	91.652	94.7555	27.2147	19.2227	20.3274
11:29:30	85.085	89.487	86.6562	27.2077	18.8072	20.8386
11:33:00	88.4441	87.91	93.6738	26.4438	18.9234	20.5129
11:36:30	86.7632	91.073	85.443	26.905	18.5855	20.4173
11:40:00	88.8772	87.444	88.741	27.2839	18.8736	22.2226
11:43:30	89.5135	91.574	87.4894	25.456	19.7536	21.4679
11:47:00	84.4198	87.748	91.1281	27.9816	19.4795	21.0674
11:50:30	85.1854	85.898	93.792	27.924	19.7949	20.42
11:54:00	88.5217	86.907	91.5697	29.0345	19.7254	20.3742
11:57:30	79.2148	89.411	89.6459	26.2753	19.7193	19.8487
12:01:00	81.5315	86.841	88.7702	26.82	18.9461	21.1454
12:04:30	86.6035	87.965	86.9291	28.0143	18.9153	19.7031
12:08:00	84.1943	84.841	91.5955	25.4607	20.464	19.933
12:11:30	79.9926	90.812	91.553	25.7182	19.2972	21.5428
12:15:00	80.0194	91.73	92.8154	27.2537	19.9721	20.4328
12:18:30	81.9359	93.86	92.2914	26.4653	19.1299	20.5925
12:22:00	80.326	89.46	88.7642	26.5306	19.2913	20.0143
12:25:30	74.2166	86.598	86.9803	26.7028	19.1198	19.449
12:29:00	78.8575	89.639	82.2329	26.5418	19.3767	20.1872
12:32:30	80.564	86.96	80.8928	26.988	19.0392	19.4478
12:36:00	82.3035	85.882	87.7681	26.0939	19.4029	20.529
12:39:30	79.0953	87.236	89.2412	25.2874	19.4225	19.4276
12:43:00	75.9388	87.069	87.57	26.2733	20.7639	19.4114
12:46:30	82.1307	84.984	79.4503	27.8837	18.5919	20.5931

## Sheet: panel d
MAO-N3 + SiR-DBCO	MitoTracker DeepRed	non-treated
25.9	7.7	21.8
26.8	6.8	24.2
36.8	13.6	23.1
