# Supplementary material for: Long-term super-resolution inner mitochondrial membrane imaging with a lipid probe
Source: Nat Chem Biol. 2023 Oct 19;20(1):83–92. doi: 10.1038/s41589-023-01450-y (PMC10746544; doi:10.1038/s41589-023-01450-y)
Supplement: Supplementary file 19 — Source data for line profiles and SIM fluorescent signal decay. [file 41589_2023_1450_MOESM19_ESM.xlsx]

## Sheet: panel c
Distance (μm)	TOMM20-mEmerald	SiR
0	81.9659	27.0751
0.03131	90.909	45.6346
0.06261	92.6004	61.5685
0.09391	91.7341	71.9029
0.12522	92.7291	77.5547
0.15652	95.7698	81.5759
0.18782	98.2955	85.7559
0.21913	99.5961	88.3705
0.25043	100	85.709
0.28173	97.8046	75.8512
0.31303	90.1536	61.0198
0.34434	77.4029	46.4461
0.37564	64.4097	36.5579
0.40694	55.2677	31.5343
0.43825	48.3455	27.1555
0.46955	39.3199	18.3485
0.50085	28.7474	6.79794
0.53216	22.92	1.89479
0.56346	25.6253	0.470033
0.59476	31.8057	0.483534
0.62606	32.168	4.22877
0.65737	23.4477	23.9755
0.68867	11.4244	44.5177
0.71997	5.71902	57.0351
0.75128	7.72121	60.7375
0.78258	11.5056	59.2144
0.81388	16.5001	57.1699
0.84519	22.2275	57.3173
0.87649	26.5707	58.6123
0.90779	28.3563	57.0196
0.93909	29.8365	48.4065
0.9704	32.8748	32.1254
1.0017	35.4454	12.5819
1.033	33.5934	0.759593
1.06431	27.2998	0
1.09561	21.5674	0
1.12691	19.3167	0
1.15821	18.0692	0.290295
1.18952	14.6537	0.459653
1.22082	13.6806	1.2812
1.25212	18.4735	11.6261
1.28343	28.9261	31.3366
1.31473	39.8533	53.5702
1.34603	46.2934	72.5015
1.37734	44.1454	84.3914
1.40864	39.0077	88.4235
1.43994	35.1092	86.1085
1.47124	31.8653	80.494
1.50255	28.9848	75.2677
1.53385	29.0946	73.3235
1.56515	32.8607	74.932
1.59646	35.1395	77.4408
1.62776	31.0403	77.0652
1.65906	24.2036	71.4598
1.69037	24.0019	60.9085
1.72167	33.1597	47.4783
1.75297	42.4225	33.5541
1.78427	40.7067	21.4033
1.81558	28.2115	13.6437
1.84688	16.1311	12.9797
1.87818	13.9304	20.4485
1.90949	20.3396	33.6118
1.94079	27.3077	47.0716
1.97209	29.599	55.7988
2.0034	28.3376	58.79
2.0347	27.0443	59.7438
2.066	27.5152	63.7869
2.0973	29.4645	73.0021
2.12861	32.0118	84.5832
2.15991	33.947	93.502
2.19121	34.8388	96.6565
2.22252	35.5858	94.9184
2.25382	37.1217	91.4153
2.28512	38.2211	88.5342
2.31642	36.3423	86.8575
2.34773	31.6673	86.3512
2.37903	28.1132	87.4911
2.41033	28.3856	90.5698
2.44164	29.9179	94.4101
2.47294	28.6441	96.8353
2.50424	25.4587	96.9133
2.53555	24.9456	96.1595
2.56685	27.6985	96.7357
2.59815	28.7339	98.3727
2.62945	25.2794	97.7547
2.66076	22.1885	91.5268
2.69206	25.8218	79.6857
2.72336	35.1055	65.6005
2.75467	42.5822	52.8489
2.78597	42.8376	42.6451
2.81727	36.4066	34.777
2.84858	27.0097	29.7752
2.87988	18.6461	29.2514
2.91118	15.5398	33.7732
2.94248	18.7704	41.4331
2.97379	24.9372	49.3751
3.00509	26.8797	56.466
3.03639	23.3877	63.615
3.0677	20.9334	71.4901
3.099	24.0424	78.8891
3.1303	27.7252	84.1452
3.16161	24.1974	87.6053
3.19291	14.7311	91.3986
3.22421	9.20062	96.3353
3.25551	12.8074	100
3.28682	20.3988	99.0782
3.31812	23.4501	93.5516
3.34942	20.9561	87.5476
3.38073	18.3086	85.2246
3.41203	18.7041	86.0746
3.44333	19.8407	85.3527
3.47464	18.6285	79.0665
3.50594	15.5839	67.9373
3.53724	13.1313	56.8661
3.56854	11.9567	50.8526
3.59985	10.9619	51.9015
3.63115	9.46818	59.0544
3.66245	9.59186	69.8651
3.69376	13.854	81.1194
3.72506	21.3243	88.9026
3.75636	28.0601	89.5258
3.78766	29.7337	81.3231
3.81897	24.6506	65.464
3.85027	14.5853	44.8943
3.88157	4.20282	22.7593
3.91288	1.90534	2.3769
3.94418	3.34283	0.076476
3.97548	6.89436	0
4.00679	12.527	0
4.03809	17.2442	0
4.06939	16.8473	0.064778
4.10069	14.2087	0.229864
4.132	11.5426	0.300211
4.1633	7.94638	0.325354
4.1946	2.65404	0.55519
4.22591	0.390014	1.08826
4.25721	0.737974	2.43408
4.28851	3.3167	4.22815
4.31982	6.1986	7.22399
4.35112	6.425	15.3908
4.38242	5.31557	24.5735
4.41372	5.8695	28.0424
4.44503	9.14332	24.3174
4.47633	11.2867	16.986
4.50763	10.7184	11.5467
4.53894	8.83645	11.5146
4.57024	8.50109	17.9232
4.60154	13.7401	26.6761
4.63285	21.8788	34.3541
4.66415	30.7362	40.5125
4.69545	39.464	46.4967
4.72675	48.9699	52.7829
4.75806	60.4265	57.7984
4.78936	73.1793	59.1611
4.82066	83.7238	55.7847
4.85197	88.2016	48.5742
4.88327	86.3018	39.4784
4.91457	81.676	29.59

## Sheet: panel f
Distance_(µm)	SiR	GFP
0	100	100
0.0313	98.0926	100.725
0.06261	90.4847	101.144
0.09391	81.1127	100.454
0.12521	72.8509	96.2726
0.15651	65.0392	90.5722
0.18782	56.342	88.4177
0.21912	47.0651	92.1343
0.25042	39.7731	97.5547
0.28173	37.4569	98.204
0.31303	41.2802	92.6214
0.34433	49.4602	86.6138
0.37564	59.5384	85.2259
0.40694	69.1903	89.2888
0.43824	76.651	96.274
0.46954	80.8168	102.87
0.50085	81.6522	106.524
0.53215	80.3285	107.159
0.56345	77.8472	106.478
0.59476	74.8695	105.283
0.62606	72.0248	101.806
0.65736	70.0002	94.7125
0.68866	68.5941	86.4139
0.71997	66.0974	80.365
0.75127	61.0821	76.6974
0.78257	54.0619	74.6659
0.81388	48.0072	76.0216
0.84518	46.4527	81.7985
0.87648	50.7726	86.8833
0.90779	59.7492	86.9128
0.93909	70.7903	83.3086

## Sheet: panel m
time [sec]	Halo-TOMM20 + 2 μM SiR-CA			mEmerald-TOMM20			MAO-N3 + SiR-DBCO			Halo-TOMM20 + 100 nM SiR-CA			Halo-TOMM20 + 2 μM SiR-CA (2)
0	100	1.42109e-14	3	100	1.42109e-14	3	100	0	3	100	1e-14	3	100	1e-14	3
0.605	98.9406	0.897896	3	84.4945	0.890833	3	96.7052	2.00204	3	101.309	0.850517	3	98.492	0.182719	3
1.209	98.1455	1.03799	3	82.2251	1.93486	3	100.155	4.12378	3	101.111	1.4729	3	98.2703	0.541878	3
1.814	97.996	0.122068	3	80.7659	1.9003	3	98.9087	3.26242	3	101.51	1.43667	3	98.4353	0.284594	3
2.419	98.4028	0.936751	3	79.174	2.60426	3	100.012	4.74114	3	100.17	1.18821	3	98.0531	0.202542	3
3.024	100.118	1.74002	3	78.8068	2.26491	3	99.122	2.71463	3	100.171	1.87807	3	97.9622	0.212637	3
3.628	98.1005	2.1162	3	77.32	2.54779	3	100.627	2.67568	3	98.2789	1.21379	3	97.0331	0.324891	3
4.233	98.3143	2.08096	3	76.8298	1.89818	3	99.486	4.17134	3	98.0261	1.7529	3	97.3034	1.3778	3
4.838	95.7532	2.95665	3	75.4104	2.56826	3	99.7572	3.51386	3	99.3709	1.87321	3	96.0686	1.12146	3
5.443	97.2803	4.10194	3	75.7727	2.09324	3	101.483	2.64085	3	102.519	2.17681	3	96.5776	0.789486	3
6.047	96.8192	2.47815	3	74.3906	0.963478	3	100.572	3.81801	3	99.7872	1.7678	3	96.0809	0.578444	3
6.652	96.6873	1.82293	3	73.5388	1.92115	3	101.704	4.79115	3	100.879	1.40171	3	97.358	0.55731	3
7.257	97.8859	0.77861	3	73.8895	2.22072	3	100.656	2.69034	3	100.191	0.97642	3	96.0996	0.782271	3
7.861	99.0838	2.66093	3	72.0061	1.43503	3	100.457	2.3073	3	101.448	0.496387	3	96.5995	1.05759	3
8.466	98.8353	1.03024	3	71.2732	1.62453	3	99.1425	2.60229	3	99.9409	0.651622	3	96.1092	1.06041	3
9.071	98.351	2.76516	3	71.5763	1.46702	3	99.1443	1.50528	3	101.632	0.917734	3	96.9458	1.06294	3
9.676	98.8905	1.97043	3	71.1046	1.20742	3	101.397	2.73177	3	100.629	0.723447	3	94.6425	0.545372	3
10.28	99.1648	2.99709	3	69.6415	1.34712	3	102.407	0.756064	3	99.83	0.665493	3	95.5652	0.645577	3
10.885	98.7284	3.05198	3	68.7588	2.32482	3	100.977	2.49539	3	99.3674	0.785716	3	95.1298	1.12055	3
11.49	98.0853	2.22125	3	69.139	1.50902	3	101.27	2.7047	3	97.6853	0.555954	3	93.86	0.798158	3
12.095	97.0166	3.88399	3	68.8158	1.66573	3	100.822	1.58519	3	98.545	0.751952	3	93.3047	0.742007	3
12.699	97.1111	5.14601	3	66.529	1.69664	3	101.135	2.39497	3	100.307	1.59766	3	93.9062	1.33411	3
13.304	97.4459	6.18675	3	66.5358	1.83677	3	103.043	2.24524	3	100.746	1.54223	3	93.9942	1.68283	3
13.909	96.9735	7.20937	3	65.9187	1.19487	3	102.908	2.72625	3	98.9903	2.06552	3	95.3474	1.79614	3
14.513	95.9373	6.04275	3	66.0473	2.22209	3	102.606	1.58632	3	98.6384	2.82532	3	95.4783	1.25965	3
15.118	92.9958	6.67276	3	64.9198	2.06805	3	102.692	1.11945	3	97.3716	2.90554	3	94.8741	1.16019	3
15.723	95.476	8.15426	3	64.9297	2.85697	3	104.437	0.955459	3	98.3542	2.97243	3	96.464	1.46739	3
16.328	94.8061	7.91984	3	63.7373	2.49818	3	101.776	3.68073	3	98.4299	2.9144	3	95.7537	1.57885	3
16.932	96.7994	8.36738	3	63.3276	2.66513	3	101.707	2.11595	3	97.5186	3.19258	3	95.1983	1.46123	3
17.537	96.0144	8.53016	3	63.1939	1.97019	3	101.071	2.02183	3	97.8319	2.97646	3	92.8547	1.38983	3
18.142	95.1697	8.70212	3	62.2313	2.16594	3	98.6489	2.90811	3	98.6632	3.51225	3	92.9767	1.66331	3
18.747	95.424	10.3023	3	61.672	3.35791	3	100.999	1.9336	3	99.9313	3.49572	3	92.48	1.94971	3
19.351	95.7435	7.64187	3	60.1537	2.76618	3	99.5004	4.71315	3	97.7396	3.85032	3	92.8742	2.34204	3
19.956	95.18	9.18343	3	60.9874	3.36359	3	98.4955	4.81224	3	96.9242	3.68415	3	92.7413	2.15886	3
20.561	93.1771	7.98689	3	60.5351	2.94014	3	99.6378	5.16969	3	96.4864	3.60801	3	93.9096	2.39706	3
21.165	93.2767	8.1876	3	61.9678	5.47329	3	99.0494	6.90307	3	97.1671	3.66516	3	93.14	2.0993	3
21.77	93.2918	8.37857	3	60.5656	3.20925	3	99.5969	6.37514	3	97.7953	3.67574	3	93.7096	2.46392	3
22.375	93.4295	7.83316	3	58.6288	3.75194	3	98.5368	5.84098	3	97.4023	3.85001	3	92.9958	1.98878	3
22.98	92.8509	9.8039	3	59.5879	4.16074	3	97.232	5.8894	3	97.3711	3.42796	3	92.9647	1.72995	3
23.584	91.4558	8.60009	3	59.1175	4.93151	3	97.1077	4.96831	3	98.587	3.38871	3	86.9896	2.33538	3
24.189	89.9348	7.73826	3	58.1156	5.04106	3	95.8613	5.11949	3	97.1743	3.32544	3	92.868	1.5367	3
24.794	92.0611	8.47417	3	57.7107	4.40479	3	97.438	3.69952	3	96.6027	2.75168	3	93.0859	1.11991	3
25.399	92.0127	8.42989	3	57.9104	4.1967	3	98.8868	3.91077	3	95.2438	2.29875	3	91.5315	1.28163	3
26.003	94.5663	6.65879	3	57.3142	4.00729	3	97.3172	2.93588	3	94.6922	2.04801	3	92.0455	0.986747	3
26.608	92.1271	7.73938	3	56.069	3.01855	3	96.7998	2.60994	3	95.2217	2.27173	3	91.5814	1.84246	3
27.213	92.1901	7.17655	3	56.253	2.79095	3	97.5922	3.44685	3	94.6942	2.20814	3	92.0863	1.48921	3
27.817	92.9927	7.48613	3	55.2392	1.93427	3	96.4959	2.6912	3	95.3317	2.36954	3	91.9363	1.07734	3
28.422	93.2615	7.19977	3	55.0014	2.00823	3	97.2135	3.36915	3	95.4336	2.70343	3	91.8876	1.56993	3
29.027	90.9469	9.05497	3	56.1147	3.37008	3	96.3232	2.98379	3	94.7935	2.79162	3	90.7426	1.65681	3
29.632	91.3333	9.36311	3	54.481	1.62343	3	95.1845	3.38261	3	95.3219	2.93222	3	90.7432	1.79099	3
30.236	90.705	8.39028	3	54.1649	2.92031	3	96.352	1.80256	3	95.7078	3.11465	3	88.8727	1.24703	3
30.841	93.0936	7.9921	3	53.7317	2.54635	3	95.102	3.22727	3	95.1085	3.24468	3	90.5127	2.29418	3
31.446	91.9686	8.96919	3	53.8996	3.41587	3	95.1194	2.77891	3	93.0215	2.981	3	89.8334	2.01677	3
32.05	92.7946	9.99663	3	53.3475	3.32149	3	96.6017	2.73192	3	93.2944	3.00114	3	90.1429	2.32804	3
32.655	92.6104	9.22677	3	52.3133	3.0816	3	95.1312	4.05303	3	95.0587	3.74157	3	89.9515	2.26805	3
33.26	93.9675	9.78016	3	51.206	3.16447	3	96.1266	3.74198	3	93.3851	3.70451	3	91.4276	2.21631	3
33.865	91.3211	11.2548	3	52.2659	4.08548	3	97.1159	2.44746	3	93.3036	3.71603	3	91.1216	2.71085	3
34.469	94.0192	12.5519	3	51.4861	2.55776	3	96.5467	2.59423	3	93.1849	2.88646	3	89.6609	1.90111	3
35.074	92.5126	12.181	3	51.1492	3.12117	3	96.8609	1.65071	3	92.8294	2.56086	3	90.4568	1.84649	3
35.679	91.7151	12.3622	3	51.3117	2.05265	3	97.8059	2.88163	3	93.9316	2.63613	3	88.4736	1.70855	3
36.284	89.6204	12.1531	3	50.9535	2.70913	3	97.3735	2.30106	3	93.0337	2.57299	3	88.9442	1.5565	3
36.888	90.7495	12.4288	3	51.7784	2.34067	3	97.9042	2.73229	3	93.9889	2.52923	3	89.4014	1.12264	3
37.493	89.9451	10.4675	3	50.852	3.56414	3	98.1638	2.7027	3	93.8595	2.32859	3	88.113	1.55741	3
38.098	91.3091	10.6597	3	50.9531	3.54109	3	97.2263	0.834441	3	93.6331	2.26519	3	90.3612	1.1242	3
38.702	89.165	10.5937	3	50.7482	3.71403	3	96.788	4.60476	3	91.4947	2.27471	3	88.4553	1.80694	3
39.307	91.9944	10.8083	3	49.9016	3.28885	3	97.0675	4.09212	3	91.8828	2.30362	3	87.9406	1.99292	3
39.912	90.2849	11.4613	3	49.6208	2.38048	3	96.4924	1.27215	3	92.3051	1.99018	3	88.0514	1.5958	3
40.517	90.6371	12.1432	3	48.4465	3.43222	3	97.2369	1.17933	3	92.5788	1.6512	3	88.608	1.20293	3
41.121	90.2649	11.6521	3	48.433	3.19028	3	95.6465	0.672447	3	92.7845	1.56295	3	88.9113	0.854627	3
41.726	88.8059	11.3622	3	48.5359	3.36222	3	96.5174	0.70541	3	93.6662	1.61822	3	87.7924	0.521668	3
42.331	89.2312	12.8776	3	49.5007	3.1869	3	96.039	2.09641	3	92.3374	1.59529	3	87.4236	1.68419	3
42.936	88.6537	11.2851	3	49.0052	4.51635	3	96.281	0.710445	3	91.7546	1.90212	3	87.6125	1.10963	3
43.54	90.1555	10.925	3	48.041	3.76167	3	96.1656	0.728011	3	92.7084	1.6608	3	86.1057	1.68454	3
44.145	88.9015	10.9635	3	47.8037	4.3845	3	97.857	3.03966	3	92.2096	1.06158	3	86.6249	1.91973	3
44.75	88.2717	11.4689	3	47.3776	3.43012	3	97.6716	3.32736	3	92.2373	0.868691	3	86.4539	1.82769	3
45.354	87.9069	11.9191	3	46.8582	2.38002	3	95.8972	3.2178	3	91.6122	0.618588	3	87.1949	1.9318	3
45.959	88.6381	11.506	3	46.794	3.39189	3	97.7139	1.61369	3	89.9847	0.52032	3	85.8368	1.77969	3
46.564	88.2477	12.6719	3	45.7794	1.73443	3	96.7816	3.70771	3	90.8389	1.0329	3	85.9607	1.77835	3
47.169	87.8893	11.7803	3	45.382	1.7553	3	95.5444	3.06323	3	90.7651	0.80266	3	84.5453	1.88328	3
47.773	89.3325	11.214	3	45.9198	2.32899	3	95.016	4.92587	3	89.2867	0.796017	3	84.9433	2.87337	3
48.378	86.7363	9.06357	3	45.5496	1.92501	3	94.4682	4.39858	3	89.7565	1.06319	3	84.3539	2.15738	3
48.983	87.2759	9.36581	3	45.3881	2.57238	3	96.7033	4.48183	3	90.1692	0.913919	3	84.6499	2.33137	3
49.588	87.6696	9.07247	3	45.3118	3.36791	3	93.1318	3.30527	3	89.8866	1.29152	3	85.0834	2.5158	3
50.192	86.5404	8.91145	3	44.4083	1.74954	3	94.3846	4.44344	3	88.2375	1.39686	3	83.3872	2.35843	3
50.797	87.4807	8.9737	3	43.9404	2.13343	3	92.9021	3.52063	3	89.0879	1.72154	3	83.5731	1.81831	3
51.402	86.6468	8.96036	3	44.3991	2.06301	3	92.88	4.83904	3	89.0791	1.64421	3	84.6761	2.44435	3
52.006	85.9901	8.1515	3	45.21	3.03731	3	94.2945	6.11264	3	87.7197	1.88904	3	84.7505	2.27612	3
52.611	86.8242	9.67497	3	44.8102	3.83004	3	94.1658	5.17738	3	88.4409	1.78121	3	84.4374	2.52747	3
53.216	87.738	9.19058	3	43.5027	3.74554	3	93.6133	2.83188	3	89.5095	2.36565	3	83.2488	2.55177	3
53.821	88.345	8.94418	3	43.1499	4.05637	3	92.6006	4.57795	3	90.063	2.35108	3	83.5929	2.33379	3
54.425	88.4887	8.821	3	43.9591	4.13445	3	94.0128	4.40335	3	87.3537	1.82503	3	84.2779	3.14903	3
55.03	86.2931	10.0157	3	42.9682	3.33553	3	93.4912	2.99595	3	87.4872	1.97084	3	83.1678	2.30477	3
55.635	88.6475	8.79332	3	42.272	2.06342	3	95.3064	5.75826	3	86.5175	2.82075	3	83.4708	2.68065	3
56.24	86.4231	10.6433	3	42.7769	2.5437	3	93.0101	3.14885	3	87.7731	2.44491	3	83.4869	2.50082	3
56.844	87.5264	9.80828	3	41.8742	2.07463	3	92.0736	4.43497	3	87.1802	2.51534	3	82.6323	2.5563	3
57.449	85.0313	10.7509	3	42.2758	2.19745	3	90.4071	4.36864	3	87.6445	2.46266	3	83.8591	1.87251	3
58.054	87.5659	10.7778	3	41.9131	1.83865	3	91.4668	4.069	3	89.1457	2.72968	3	82.3099	2.27485	3
58.658	85.5698	11.8758	3	42.6007	2.08881	3	89.5335	1.29823	3	85.6597	2.53847	3	83.1577	2.28731	3
59.263	87.3258	11.9368	3	42.6183	2.58885	3	92.2491	2.30952	3	86.3828	2.40435	3	84.547	2.01597	3
59.868	86.0892	11.1026	3	41.8051	2.40985	3	91.9347	4.70866	3	87.0676	2.46149	3	83.6556	2.07862	3
60.473	83.7257	11.4413	3	41.3711	2.76553	3	92.3374	4.49474	3	87.3315	2.78897	3	82.6144	2.36409	3
61.077	83.1337	10.5781	3	41.2867	3.21655	3	91.7213	4.21336	3	87.6193	2.64536	3	82.732	1.5532	3
61.682	84.559	11.3602	3	41.54	2.58568	3	92.2489	5.21352	3	86.1667	2.62705	3	81.572	1.31802	3
62.287	80.8858	9.97736	3	41.0393	2.64163	3	92.2896	3.03192	3	84.1058	1.68044	3	82.3518	1.0743	3
62.892	83.4883	10.7765	3	40.5628	2.23634	3	93.8918	2.29387	3	84.5884	1.04379	3	81.8078	1.37813	3
63.496	82.9405	10.916	3	41.3954	2.75973	3	92.4778	3.84858	3	85.5723	1.44664	3	79.9095	1.39476	3
64.101	83.6546	10.3585	3	41.4547	2.30919	3	93.4787	2.76678	3	84.6286	1.56116	3	80.9865	2.15119	3
64.706	84.4916	10.2903	3	41.1363	2.39526	3	93.8331	3.86747	3	85.8541	1.50011	3	80.383	2.1949	3
65.31	84.6861	10.6599	3	40.5252	2.89573	3	93.4705	5.89409	3	86.1475	1.73836	3	81.5446	2.1974	3
65.915	82.6444	10.2662	3	40.4677	3.18718	3	90.8166	4.13437	3	83.7158	0.999379	3	81.8932	2.36864	3
66.52	82.8605	9.61948	3	39.7116	2.01651	3	91.265	4.35906	3	84.679	0.538441	3	81.4145	2.35252	3
67.125	82.8766	10.4897	3	39.87	2.83036	3	91.1014	3.62212	3	83.9119	0.969396	3	80.2529	2.49005	3
67.729	81.493	11.1652	3	39.6508	2.73071	3	93.27	2.76277	3	84.1017	0.485016	3	80.7214	2.30276	3
68.334	79.85	10.4409	3	38.9438	2.47271	3	91.6293	2.70161	3	84.8107	0.521964	3	81.1506	2.27353	3
68.939	81.9323	10.4465	3	39.7565	2.78257	3	93.5489	1.65936	3	85.0146	0.148609	3	80.9159	2.45064	3
69.544	82.7321	10.9126	3	38.9438	2.30177	3	94.6971	1.41742	3	81.9602	0.205671	3	81.3313	2.22963	3
70.148	81.5675	10.6047	3	38.8231	2.8224	3	93.8196	2.92182	3	83.46	0.337451	3	82.2584	2.06599	3
70.753	81.9246	10.4256	3	38.9158	2.02313	3	92.5853	4.20332	3	83.8663	0.125019	3	79.6203	1.84058	3
71.358	80.4727	10.471	3	38.7075	1.85428	3	91.3059	3.14865	3	83.4658	0.07216	3	80.2686	1.89338	3
71.962	80.8978	12.1255	3	39.095	2.4439	3	91.3682	2.85975	3	83.7645	0.143299	3	79.4422	2.1454	3
72.567	79.9391	12.0185	3	38.5469	2.43992	3	90.7065	2.9319	3	83.3701	0.302071	3	79.7396	2.51513	3
73.172	80.1844	12.2706	3	38.404	1.9891	3	91.561	2.71719	3	82.6541	0.471871	3	78.8377	2.32286	3
73.777	77.8916	11.6794	3	38.3387	3.04757	3	92.6263	1.21207	3	83.8493	0.685124	3	79.9852	2.44669	3
74.381	77.9044	10.6454	3	37.0065	1.79229	3	91.99	1.08768	3	83.0937	0.183759	3	78.3687	2.842	3
74.986	80.4686	11.1385	3	37.2066	1.41741	3	92.3724	3.013	3	82.1789	0.632202	3	78.3564	2.6697	3
75.591	80.2255	11.4681	3	38.0865	2.08348	3	92.1785	1.35655	3	83.1751	0.608405	3	78.676	3.43949	3
76.196	78.5442	11.8506	3	37.9415	2.28054	3	91.3731	0.968955	3	83.7017	0.677175	3	78.3777	3.31921	3
76.8	78.9252	13.269	3	37.429	2.02357	3	91.9252	0.218524	3	82.4839	0.499784	3	78.5698	2.66237	3
77.405	80.7996	12.7724	3	37.256	1.75824	3	91.821	3.02811	3	82.5083	0.89667	3	78.8165	3.293	3
78.01	80.1442	13.4502	3	37.1836	2.39951	3	93.3451	5.65759	3	82.932	1.07639	3	78.399	3.29967	3
78.614	79.8379	13.0891	3	37.4842	2.8295	3	89.5556	1.11139	3	83.842	1.19584	3	78.9124	3.61609	3
79.219	78.6168	12.8319	3	37.4455	2.89873	3	92.3411	3.25876	3	82.6902	1.58751	3	78.737	3.75446	3
79.824	79.2373	12.9155	3	36.2446	1.25743	3	93.2312	3.81207	3	82.4894	1.16729	3	78.5201	3.59357	3
80.429	77.8509	12.7466	3	35.9914	1.12605	3	91.2956	1.32999	3	81.5051	1.02632	3	78.666	3.78051	3
81.033	78.3044	11.752	3	37.0586	2.17603	3	92.0483	1.23348	3	81.4463	1.40802	3	78.7628	3.38463	3
81.638	79.4057	11.6244	3	36.643	2.08522	3	92.2504	1.9044	3	81.3992	1.41663	3	77.1124	3.35729	3
82.243	77.4704	11.2667	3	36.7816	2.49946	3	90.9389	2.50432	3	82.4026	1.28113	3	78.3338	3.41114	3
82.847	78.2805	10.955	3	35.8218	3.1058	3	90.8701	1.61558	3	80.6421	1.49207	3	77.7636	3.17671	3
83.452	79.0362	11.6992	3	36.4309	1.91158	3	90.5132	1.23351	3	81.0859	1.75323	3	77.1003	3.18597	3
84.057	78.3419	11.6708	3	36.0485	1.97871	3	90.3757	0.376863	3	80.6491	1.97524	3	76.198	2.75306	3
84.662	77.5102	12.4787	3	35.6617	1.9005	3	90.285	0.732053	3	81.0163	2.00196	3	77.1685	2.94368	3
85.266	76.9027	13.2474	3	35.5473	2.66478	3	90.7179	1.2111	3	80.9674	2.43909	3	76.8128	2.81105	3
85.871	77.7804	12.2568	3	35.7574	2.59546	3	89.9566	2.17525	3	80.0828	0.246434	3	76.6604	2.35967	3
86.476	77.0626	13.0397	3	35.1927	1.91928	3	89.1095	1.43761	3	80.0199	0.925117	3	77.3004	2.16595	3
87.081	76.5507	13.3203	3	35.3683	2.27003	3	89.1937	2.53324	3	78.6768	0.688483	3	76.2518	2.41333	3
87.685	76.676	12.3286	3	35.581	2.48652	3	91.8179	1.82102	3	79.3879	0.727508	3	76.6212	2.40761	3
88.29	74.5878	12.2285	3	35.8621	3.66515	3	90.5703	2.56226	3	79.6444	0.859594	3	76.5682	3.15473	3
88.895	74.9246	12.8882	3	34.996	1.57312	3	88.9239	1.91543	3	80.1754	0.876232	3	76.3869	3.4798	3
89.499	75.6855	10.8442	3	34.7525	1.7775	3	89.3976	1.91615	3	79.3921	1.04061	3	74.6811	3.30495	3
90.104	75.0263	11.7429	3	35.5439	2.70697	3	86.4003	2.11467	3	78.9492	0.804798	3	76.1068	2.8139	3
90.709	76.1676	10.9499	3	34.3417	1.61869	3	88.372	1.31702	3	78.6512	0.573221	3	75.5094	3.37438	3
91.314	75.6139	11.2701	3	34.6146	1.75954	3	88.5155	0.31103	3	77.3044	0.60337	3	75.516	3.25367	3
91.918	73.2695	12.2719	3	34.2332	1.54371	3	88.3012	2.97438	3	78.4566	0.473674	3	75.3599	3.88289	3
92.523	74.1462	13.4393	3	34.7754	2.33291	3	87.2933	2.16967	3	78.5591	0.842029	3	75.8915	3.81296	3
93.128	72.3912	12.0004	3	34.9703	2.29305	3	88.7059	1.7235	3	78.3784	0.797616	3	75.1935	4.16939	3
93.733	74.2084	14.1204	3	35.4138	3.79499	3	90.0372	1.43824	3	78.0188	0.630203	3	75.7334	3.78073	3
94.337	73.1042	14.8286	3	35.2655	3.89004	3	87.4457	3.35057	3	76.9224	0.525817	3	75.2257	3.61776	3
94.942	73.7358	14.5471	3	34.6324	3.16251	3	89.2062	2.9325	3	76.6985	0.421777	3	74.803	4.04305	3
95.547	72.8913	12.7604	3	34.1414	2.66571	3	90.1343	2.9621	3	78.4615	0.602192	3	73.956	3.7341	3
96.151	72.1451	12.6873	3	34.1064	3.52437	3	87.7244	1.13868	3	77.2769	0.554248	3	74.6606	3.53023	3
96.756	74.0846	12.5329	3	34.2282	3.41141	3	87.5932	3.86294	3	78.166	0.602392	3	74.8133	3.72456	3
97.361	72.4615	12.0737	3	33.5168	3.26587	3	88.6412	1.24511	3	77.785	0.62186	3	77.004	3.83681	3
97.966	73.5873	12.6204	3	33.4798	3.38943	3	86.7474	2.12561	3	76.7394	0.630373	3	75.2512	3.30241	3
98.57	72.8728	11.0491	3	32.9179	3.94167	3	88.2425	4.50928	3	76.5479	0.90814	3	74.9395	3.11936	3
99.175	72.4895	12.297	3	33.0371	3.27158	3	86.9858	4.24584	3	76.5253	0.992848	3	75.4243	3.73143	3
99.78	71.6542	11.4622	3	32.3075	2.99696	3	87.7634	4.92225	3	77.0914	1.02196	3	74.7591	3.17342	3
100.385	72.5842	11.5914	3	32.4805	3.29607	3	88.1255	4.89358	3	75.8969	0.899105	3	75.0144	2.8154	3
100.989	73.2441	11.5304	3	32.1725	2.71704	3	87.4026	3.70085	3	75.9746	1.38824	3	73.8373	3.29299	3
101.594	72.5954	11.3792	3	33.1323	3.28835	3	89.1985	4.04797	3	74.8035	1.885	3	73.4901	3.26567	3
102.199	72.0315	11.5859	3	33.2841	4.18823	3	89.3064	2.0855	3	75.8278	2.09233	3	74.7728	3.4493	3
102.803	71.1715	12.4555	3	32.5095	2.78213	3	89.5179	3.33169	3	74.5776	2.13551	3	74.3869	2.8674	3
103.408	72.677	11.6884	3	33.0262	4.20986	3	89.4043	6.65115	3	73.9011	1.75072	3	73.4186	3.10373	3
104.013	73.0924	12.9812	3	32.9402	3.78794	3	87.7491	6.7745	3	74.8807	1.24923	3	73.8871	3.41673	3
104.618	72.4337	12.2345	3	32.2719	3.173	3	89.7234	4.66789	3	74.1842	1.09756	3	73.6533	3.40876	3
105.222	73.0263	12.7926	3	32.6658	3.68896	3	88.5373	6.23098	3	74.5577	0.823614	3	74.0814	3.12183	3
105.827	71.1298	12.4653	3	31.9505	3.58204	3	86.0633	5.39325	3	74.5267	0.887012	3	74.0627	3.34781	3
106.432	71.9062	11.5417	3	32.3359	3.96391	3	86.6707	5.94795	3	74.4195	0.183388	3	74.1178	2.61552	3
107.037	72.4907	11.6361	3	32.1838	3.74532	3	84.9658	5.41275	3	74.0289	0.54383	3	73.2852	2.51218	3
107.641	71.3822	11.8014	3	31.5759	3.42777	3	85.253	7.2016	3	73.6638	0.673321	3	74.6875	2.30403	3
108.246	70.7066	12.1478	3	31.9542	3.49311	3	85.8251	8.67554	3	73.4047	0.650905	3	74.9341	2.12868	3
108.851	71.4241	13.4872	3	30.509	2.39338	3	85.9047	5.29724	3	73.6167	1.02065	3	75.1812	2.5689	3
109.455	71.4132	13.8902	3	31.6059	3.29049	3	85.5035	5.21166	3	73.4197	0.958804	3	73.8176	2.48148	3
110.06	69.1643	11.9921	3	30.5695	2.17225	3	88.3838	5.9917	3	73.6137	1.57859	3	72.5528	2.48091	3
110.665	70.2323	12.2344	3	30.8449	3.50566	3	87.6068	6.23452	3	73.3128	1.77614	3	73.2966	2.21094	3
111.27	70.1131	13.9395	3	31.0828	2.41673	3	86.7314	6.27759	3	73.1903	1.85431	3	73.0274	2.42105	3
111.874	70.6506	13.8157	3	30.8286	2.22332	3	87.7404	3.50544	3	72.3155	1.68544	3	72.6993	3.3329	3
112.479	68.0932	12.7949	3	30.278	1.76452	3	87.5082	7.75516	3	75.4822	1.85854	3	73.2904	3.43589	3
113.084	70.7808	13.6834	3	30.8346	2.70486	3	88.8857	8.30629	3	74.1537	1.78029	3	72.3016	3.57495	3
113.689	70.1518	13.7687	3	30.4356	2.19594	3	89.5935	7.06896	3	72.4434	2.12174	3	72.5008	3.80381	3
114.293	70.834	14.0849	3	30.3495	2.38583	3	88.9992	7.05007	3	72.0163	1.56719	3	71.3477	3.41548	3
114.898	69.8134	13.569	3	30.3524	2.60061	3	88.0206	8.02295	3	72.3894	1.76151	3	72.4894	3.62298	3
115.503	69.6471	14.1332	3	30.3384	3.32646	3	87.2342	7.48091	3	72.4911	1.83763	3	72.2224	3.94854	3
116.107	68.8188	14.6531	3	30.1738	3.17077	3	88.3547	8.66488	3	72.5151	1.84381	3	71.5216	3.927	3
116.712	69.5035	13.2935	3	30.1138	2.75227	3	86.6722	10.0439	3	71.7378	1.78339	3	71.1878	4.11801	3
117.317	68.3022	13.2322	3	29.3212	2.38316	3	86.239	9.89336	3	72.4307	1.80744	3	71.9845	4.32048	3
117.922	68.8407	13.2683	3	29.3905	1.74899	3	87.9014	9.56457	3	72.45	1.67164	3	71.6493	4.18579	3
118.526	68.4495	12.6061	3	29.284	2.45658	3	88.1912	7.49386	3	72.1119	1.46555	3	73.3869	4.22723	3
119.131	69.2139	12.0162	3	29.369	2.34983	3	87.912	9.3197	3	72.0293	1.45095	3	71.4133	4.5252	3
119.736	67.1691	12.2918	3	30.1656	2.79151	3	87.4215	9.84326	3	71.0865	1.5931	3	71.7108	4.06107	3
120.341	67.3584	12.2533	3	30.1545	2.39358	3	88.3688	7.82594	3	70.9661	1.61037	3	71.4719	4.37703	3
120.945	65.8167	11.4289	3	29.1307	2.30305	3	89.3719	6.39909	3	70.8172	1.53938	3	71.0416	4.33579	3
121.55	66.8248	12.1577	3	30.0043	2.53151	3	87.1201	5.95917	3	71.3598	1.27981	3	70.3723	4.17748	3
122.155	67.0221	11.915	3	29.8232	2.76606	3	86.0457	7.99138	3	71.4874	1.42667	3	70.4099	4.54857	3
122.759	66.5783	13.1561	3	28.3957	1.73	3	87.2882	6.09241	3	70.7195	1.35032	3	70.6168	4.35655	3
123.364	66.1423	13.085	3	29.33	2.17845	3	86.1149	7.7378	3	70.9312	1.25193	3	70.0977	4.10352	3
123.969	64.0848	13.5077	3	29.1956	1.98352	3	85.3839	7.29276	3	70.5234	0.469125	3	70.6842	4.22766	3
124.574	66.265	14.1192	3	29.1854	1.90329	3	84.2303	6.94388	3	70.4962	1.07582	3	70.6428	4.42951	3
125.178	65.1544	13.7778	3	29.1887	1.59491	3	84.4667	7.3402	3	71.4657	1.1818	3	69.9572	4.06083	3
125.783	65.7328	15.1769	3	29.1912	2.18181	3	84.3386	5.84762	3	71.4307	1.0192	3	70.4233	4.17395	3
126.388	65.5479	13.9541	3	28.8748	2.22017	3	83.9085	6.0447	3	72.5926	0.858342	3	70.7429	4.24085	3
126.993	66.0606	13.5665	3	28.584	1.67543	3	85.6413	5.64344	3	70.2962	0.983437	3	70.1841	4.43243	3
127.597	66.4394	14.0311	3	28.2628	1.84204	3	87.1766	6.88896	3	69.8302	0.863719	3	70.4933	4.78583	3
128.202	66.3345	14.6429	3	29.5786	2.2266	3	85.0155	8.16382	3	70.0791	1.56018	3	69.8286	4.19792	3
128.807	65.5931	14.3951	3	28.5608	2.01025	3	83.2818	7.80366	3	70.0655	1.30081	3	69.2244	3.87966	3
129.411	65.0366	13.235	3	28.219	1.88218	3	83.0838	8.13586	3	69.9935	1.22159	3	69.3581	4.20129	3
130.016	65.2962	13.758	3	28.0893	1.58085	3	84.8245	8.02026	3	69.1297	1.27749	3	70.5829	4.17896	3
130.621	66.8176	12.9597	3	28.2519	1.57156	3	84.6415	8.07185	3	69.0422	1.3093	3	69.9293	4.55812	3
131.226	64.9411	13.1335	3	28.0869	1.63736	3	85.2237	7.69271	3	69.6132	1.46169	3	70.1759	4.3746	3
131.83	66.9618	14.0655	3	28.1878	1.62501	3	85.5865	9.10974	3	69.3659	1.6138	3	69.6062	4.02555	3
132.435	65.8911	14.071	3	28.5157	2.06385	3	84.8197	8.19874	3	69.0071	1.62316	3	68.6382	4.45214	3
133.04	66.2222	13.7061	3	27.7995	1.43595	3	85.5238	9.36998	3	67.7205	1.58647	3	68.8567	4.36143	3
133.645	65.2835	12.7976	3	28.0835	2.34371	3	86.8053	8.70665	3	65.9844	1.22399	3	69.8617	4.08871	3
134.249	65.0235	12.7803	3	27.8308	1.83473	3	85.5789	9.13135	3	66.7623	1.55259	3	69.0857	4.39912	3
134.854	66.0637	13.1167	3	27.6333	1.82396	3	85.7192	8.24021	3	68.1214	1.5287	3	69.2966	5.06934	3
135.459	66.4736	13.3045	3	27.645	1.36061	3	85.4147	8.03617	3	68.2912	1.41423	3	69.6923	5.15606	3
136.063	65.8934	13.1995	3	27.4141	1.38492	3	85.3819	9.54707	3	67.8727	1.18196	3	69.1426	4.88183	3
136.668	64.1543	13.4021	3	26.9502	1.65281	3	85.2736	6.38878	3	68.1597	1.48346	3	68.9302	4.89268	3
137.273	63.9445	12.2529	3	27.3135	1.12985	3	86.9301	7.72503	3	68.001	1.04575	3	68.4752	4.89321	3
137.878	63.2903	13.2701	3	27.8249	1.76053	3	86.0943	6.98894	3	67.9043	1.50348	3	69.4442	5.23155	3
138.482	62.8088	12.7262	3	27.2169	1.505	3	87.114	7.77316	3	67.5168	1.61428	3	68.4648	4.99115	3
139.087	62.9085	12.3948	3	26.6799	0.695848	3	86.7923	8.53849	3	67.0485	1.1993	3	69.1523	5.07568	3
139.692	61.7007	12.3476	3	26.8927	1.62958	3	87.7962	8.86214	3	67.0567	1.14205	3	68.2294	4.99808	3
140.296	63.4009	12.5944	3	27.0469	1.02531	3	86.4625	7.12472	3	67.219	1.62548	3	68.2417	5.17331	3
140.901	63.9584	13.7802	3	26.6553	1.10551	3	85.9814	8.52005	3	66.0165	1.35432	3	67.5764	4.56946	3
141.506	62.7581	12.1933	3	27.2504	0.895034	3	86.6004	8.32667	3	65.3216	1.71848	3	67.4639	5.40466	3
142.111	63.9285	11.7801	3	27.1957	1.28703	3	85.9637	9.66462	3	66.7381	1.80236	3	67.5521	5.70692	3
142.715	64.8266	10.6471	3	27.7056	1.50032	3	83.962	12.0402	3	66.8403	1.82325	3	67.4795	5.60864	3
143.32	65.0525	11.7847	3	26.9417	0.820386	3	83.964	11.2468	3	65.7318	1.66286	3	67.0806	5.46095	3
143.925	64.6412	11.1018	3	27.5652	2.10979	3	83.0903	12.5195	3	65.9986	1.64221	3	68.4992	5.26467	3
144.53	63.3715	11.6218	3	27.6424	1.72504	3	84.2814	10.0078	3	65.1029	1.95979	3	67.3196	5.41437	3
145.134	64.1321	11.2786	3	27.6064	2.15976	3	84.2781	11.5387	3	63.9061	1.89521	3	67.3166	5.46932	3
145.739	64.251	10.2624	3	27.02	2.31277	3	85.5216	12.2374	3	64.4875	1.9014	3	68.1004	5.49489	3
146.344	63.2693	10.5175	3	27.9922	2.95604	3	85.4015	11.606	3	64.5165	2.00206	3	68.2164	5.59726	3
146.948	63.9724	9.61248	3	26.678	1.63536	3	84.3291	9.77176	3	65.7769	1.79924	3	67.7553	5.37612	3
147.553	63.483	10.6457	3	27.8038	2.07659	3	85.0923	11.0616	3	65.665	1.94538	3	67.0288	5.15434	3
148.158	62.7576	10.8612	3	27.6978	1.96105	3	84.1712	10.0718	3	62.5671	1.31527	3	68.069	5.77325	3
148.763	62.8489	10.3961	3	27.9267	2.24839	3	85.3576	9.34274	3	63.7013	1.54052	3	66.9026	5.3912	3
149.367	63.3179	10.2107	3	27.1158	2.17888	3	85.8963	10.4913	3	63.7065	1.1921	3	65.8662	5.21266	3
149.972	63.2837	10.4212	3	26.4464	2.00953	3	86.7027	11.1055	3	63.2523	1.26842	3	67.351	5.19073	3
150.577	63.7881	10.3279	3	26.895	2.09489	3	85.5474	10.6619	3	62.4704	1.19905	3	65.9648	4.70662	3
151.182	62.4251	10.8828	3	26.539	1.44828	3	85.6862	12.3854	3	63.9884	0.963213	3	65.7744	4.05856	3
151.786	61.794	10.0258	3	26.8331	2.10837	3	83.4759	12.2128	3	64.5884	0.88019	3	65.7091	4.42528	3
152.391	61.965	11.9782	3	26.3054	1.64171	3	84.4511	12.5926	3	63.4309	1.10317	3	65.4875	3.77439	3
152.996	61.1409	10.98	3	26.3149	2.32129	3	83.7479	10.4014	3	63.4922	1.28438	3	65.3165	4.14196	3
153.6	61.5406	12.6272	3	26.4518	1.76909	3	81.9194	11.3936	3	62.8615	1.10926	3	64.8051	4.06396	3
154.205	61.9479	11.134	3	27.1246	2.68323	3	83.6906	12.138	3	63.4342	0.951175	3	65.6284	4.07096	3
154.81	63.069	11.4521	3	27.2066	2.2938	3	84.2737	13.9727	3	62.9041	1.03651	3	66.2157	4.14448	3
155.415	62.362	10.7869	3	26.4025	2.49336	3	84.0735	14.3028	3	62.6027	0.9034	3	65.6028	4.70609	3
156.019	63.0762	10.8921	3	27.7437	2.84226	3	85.6849	14.7714	3	63.1804	1.14476	3	66.1648	4.88119	3
156.624	62.6741	10.6266	3	27.2743	2.2068	3	83.7443	13.8236	3	63.172	1.33398	3	66.3669	4.56512	3
157.229	63.4529	11.8847	3	26.9614	2.43349	3	86.4342	13.345	3	62.7886	1.38936	3	65.9935	4.69487	3
157.834	62.2638	12.2512	3	26.0882	2.10024	3	84.6383	11.0425	3	63.4527	1.57401	3	64.9156	4.26212	3
158.438	61.9411	13.0495	3	26.7655	2.85778	3	85.9346	12.922	3	62.403	1.37159	3	65.9737	4.12279	3
159.043	62.0433	12.3846	3	27.1807	2.74454	3	85.87	13.2916	3	63.1194	1.36374	3	65.0576	4.00392	3
159.648	61.811	11.2108	3	26.6765	2.42738	3	85.2824	12.5827	3	62.7657	1.57271	3	64.4909	4.02376	3
160.252	61.3996	11.2743	3	26.0075	2.44683	3	86.2889	13.9639	3	63.0162	1.42299	3	64.9312	3.94019	3
160.857	61.7346	11.2617	3	26.7611	3.17791	3	85.2315	12.8197	3	62.6504	1.55912	3	64.6327	3.99326	3
161.462	62.0815	12.0002	3	27.2834	3.04775	3	84.1504	12.7142	3	63.0077	1.75901	3	64.4701	4.02734	3
162.067	60.7273	11.9169	3	27.1927	3.31873	3	83.8942	13.0867	3	62.1152	1.61299	3	64.2966	4.07883	3
162.671	61.4211	11.4675	3	27.1542	3.9828	3	84.9809	11.8201	3	62.4148	1.69437	3	64.488	4.7764	3
163.276	62.6827	12.5425	3	26.6761	3.31546	3	85.7374	10.6536	3	62.1027	1.95324	3	64.5969	3.96578	3
163.881	61.9184	11.1395	3	27.2357	4.03166	3	85.2055	11.8095	3	61.3197	1.97322	3	65.083	4.46124	3
164.486	62.1848	11.738	3	26.4549	3.04598	3	85.9226	10.4502	3	59.3143	1.72984	3	64.7102	3.87054	3
165.09	61.7378	10.6563	3	26.7625	3.17002	3	84.1675	9.36652	3	60.9463	1.41952	3	64.8471	4.31851	3
165.695	61.1271	10.7884	3	26.3545	2.88807	3	85.5632	8.62702	3	61.064	1.42958	3	65.0347	4.14238	3
166.3	62.1528	10.5726	3	25.821	2.67055	3	84.8143	9.06352	3	60.2195	1.23293	3	63.8275	4.16022	3
166.904	60.9772	11.3615	3	24.7839	1.30041	3	84.3949	9.16173	3	61.0367	1.17478	3	64.9637	3.90669	3
167.509	60.5262	10.979	3	25.7246	1.87001	3	84.1115	8.0618	3	60.099	0.891394	3	64.7522	3.79708	3
168.114	62.6425	10.3367	3	25.5265	1.82971	3	85.0118	10.4707	3	59.7553	0.6696	3	64.4998	3.56207	3
168.719	62.9724	10.6056	3	26.2798	2.42424	3	86.352	10.2581	3	59.4766	0.914703	3	64.5778	3.69705	3
169.323	63.1662	9.70661	3	26.5356	2.69931	3	86.3	9.29196	3	59.2267	0.46855	3	64.5776	3.5195	3
169.928	60.1903	10.9679	3	26.2402	2.0994	3	85.9841	11.363	3	59.2999	0.586315	3	64.7647	3.83169	3
170.533	61.569	10.4161	3	26.1517	1.82761	3	86.4996	10.5708	3	59.8668	0.556686	3	64.5146	3.71005	3
171.138	62.3454	9.76334	3	26.3857	2.22748	3	87.1748	8.7339	3	59.4674	0.761364	3	64.3653	3.9953	3
171.742	61.6746	9.99104	3	26.2149	2.99068	3	85.713	11.664	3	59.9244	0.447923	3	65.3331	3.88207	3
172.347	61.1208	9.39775	3	26.2846	2.76926	3	85.8923	8.11945	3	59.524	0.652515	3	64.8588	3.70366	3
172.952	61.0086	8.78358	3	25.9845	2.72341	3	83.9528	10.1861	3	59.4207	0.71162	3	64.3868	4.16606	3
173.556	59.9261	8.60376	3	25.9092	3.24634	3	84.7756	9.62943	3	58.9754	0.773277	3	63.5605	4.53018	3
174.161	61.0739	9.39164	3	25.8675	2.65076	3	82.7662	9.0028	3	59.3731	0.958138	3	64.2631	4.49713	3
174.766	59.835	9.54468	3	25.7671	3.27563	3	84.6393	8.28308	3	58.6591	0.934282	3	64.6458	4.30365	3
175.371	60.6723	9.41886	3	26.3709	3.69826	3	82.0497	7.87039	3	58.0485	0.97615	3	64.7851	4.4613	3
175.975	60.5492	10.049	3	25.6206	2.83958	3	81.8721	9.14664	3	59.1519	0.918449	3	65.972	4.44045	3
176.58	59.1666	9.15432	3	26.075	3.56598	3	82.5904	8.49056	3	59.5793	1.27505	3	64.7154	4.29563	3
177.185	60.504	9.65932	3	25.7032	3.36759	3	83.3637	7.22892	3	58.6623	1.09055	3	64.523	4.35605	3
177.79	61.0229	8.75634	3	25.9864	3.14168	3	82.4325	5.31937	3	59.6653	1.29378	3	64.1611	4.62839	3
178.394	60.3086	8.76998	3	25.9199	3.33907	3	83.2199	7.42458	3	59.7259	1.53001	3	64.5288	4.72533	3
178.999	59.0971	8.53648	3	25.7121	3.69519	3	83.2928	7.79533	3	58.2884	1.76053	3	64.4945	4.19342	3
179.604	60.248	9.55156	3	25.5135	3.14631	3	83.3618	8.7891	3	58.2612	1.70007	3	64.5078	4.40107	3
180.208	58.1589	10.0098	3	25.1821	2.28813	3	83.7038	6.80979	3	58.9946	1.84292	3	63.6235	4.46314	3
180.813	58.4427	9.55551	3	25.6563	3.24644	3	84.5888	7.16158	3	59.8277	1.89887	3	63.4584	4.28587	3
181.418	59.2865	8.59539	3	25.9463	3.04556	3	83.3141	10.2879	3	59.8043	1.7191	3	62.5079	4.2258	3
182.023	58.9109	8.38559	3	25.1909	2.31514	3	84.2681	11.1471	3	59.5042	2.08853	3	62.6965	4.30578	3
182.627	58.8248	8.33984	3	24.7688	2.42309	3	83.0215	10.9184	3	59.351	2.32591	3	62.33	5.04827	3
183.232	58.642	9.23161	3	24.7951	2.61655	3	81.4715	10.7502	3	58.363	2.32977	3	60.5689	4.46561	3
183.837	58.9608	10.1278	3	24.631	2.65614	3	81.1302	10.1739	3	57.683	0.856476	3	62.2314	5.04016	3
184.442	59.194	8.90187	3	25.2291	2.71817	3	81.9857	11.2048	3	57.4891	1.03244	3	62.676	4.73057	3
185.046	59.416	8.54453	3	24.647	2.30309	3	81.3096	9.75215	3	57.021	1.21132	3	63.4727	4.82456	3
185.651	58.5825	8.96806	3	25.3728	3.33641	3	81.3859	10.4355	3	57.3087	0.951082	3	62.8507	5.09763	3
186.256	58.1408	9.63835	3	25.1368	3.15729	3	81.1421	9.91952	3	57.6	1.08658	3	62.7205	5.09458	3
186.86	59.695	9.77567	3	25.2037	3.16217	3	81.944	8.13138	3	56.9382	0.912027	3	61.5071	5.38901	3
187.465	59.5003	9.40174	3	25.2072	2.73113	3	81.3713	9.16756	3	56.8851	0.666196	3	62.0299	5.21995	3
188.07	60.7287	9.14982	3	24.8461	2.71246	3	81.6789	10.6891	3	55.7674	0.469088	3	62.6452	5.4051	3
188.675	59.0433	8.26834	3	24.1831	2.99867	3	82.3835	9.34239	3	55.888	0.892643	3	62.9324	5.8833	3
189.279	59.5206	8.42993	3	24.8819	3.25613	3	81.6445	11.0374	3	57.1752	1.14831	3	62.2134	5.34577	3
189.884	59.0387	8.63198	3	23.9954	1.94637	3	81.1835	6.73281	3	57.4312	0.696818	3	62.2743	5.37746	3
190.489	58.5777	9.12293	3	24.139	2.36877	3	81.0422	8.15296	3	56.9727	0.840122	3	62.0951	5.8257	3
191.093	57.955	9.05702	3	24.4312	3.15181	3	81.5426	9.42727	3	56.872	0.823262	3	61.6998	5.61443	3
191.698	58.4394	8.53754	3	23.7115	2.49131	3	80.1039	9.22512	3	56.9916	0.93856	3	62.3447	5.98137	3
192.303	58.8224	8.97968	3	24.6	3.02599	3	81.1486	9.48326	3	56.3112	1.07861	3	62.1671	5.54745	3
192.908	59.0586	9.21595	3	24.4604	2.68929	3	79.9823	9.21323	3	55.8344	1.0108	3	62.779	5.5785	3
193.512	59.8968	9.16282	3	24.8788	3.47197	3	81.8007	10.67	3	55.7118	0.924827	3	62.6597	5.33506	3
194.117	59.0655	8.89261	3	24.0414	2.17974	3	80.5369	8.63649	3	55.8757	1.45973	3	62.3569	5.28618	3
194.722	58.1773	8.17643	3	24.0171	2.56456	3	82.0026	7.93807	3	55.7837	1.53968	3	61.5059	5.18621	3
195.327	57.7493	8.80365	3	24.3533	3.02473	3	82.2244	8.69993	3	55.7314	1.67061	3	62.2548	5.43643	3
195.931	58.7932	8.31323	3	24.8542	3.39516	3	80.4696	9.80734	3	56.0686	1.98111	3	62.1905	5.26139	3
196.536	57.8982	9.48805	3	24.2792	3.09223	3	79.296	8.80434	3	56.6526	1.82939	3	62.2614	4.71107	3
197.141	56.4241	8.48316	3	24.4201	2.69484	3	80.5515	7.09165	3	55.7507	2.22385	3	61.8661	5.26829	3
197.745	57.7596	7.99646	3	24.5212	3.07676	3	81.6473	8.38359	3	56.14	2.10803	3	61.3409	5.14406	3
198.35	58.3237	9.46703	3	24.4922	3.40026	3	82.8026	9.56886	3	56.0354	2.54804	3	61.2305	4.89311	3
198.955	56.9963	8.58127	3	24.1756	2.56687	3	80.8715	8.79391	3	56.1874	2.56046	3	61.7491	5.1754	3
199.56	56.9397	8.75053	3	24.0796	2.7817	3	81.9753	9.5837	3	54.8666	0.850027	3	61.179	5.20391	3
200.164	57.4821	10.0448	3	23.7142	2.32382	3	81.1013	9.44994	3	54.6312	0.917926	3	61.5663	5.04171	3
200.769	58.697	9.48111	3	23.7504	2.42636	3	81.2414	6.65813	3	55.192	1.02853	3	61.4828	4.78909	3
201.374	58.337	9.04641	3	23.3757	2.81512	3	82.1802	6.92307	3	55.2776	0.647222	3	61.4694	4.89617	3
201.979	57.8426	9.39157	3	23.1916	2.33985	3	81.2862	7.71926	3	55.1603	0.939572	3	61.2514	5.15522	3
202.583	58.3625	9.41398	3	24.0429	2.61579	3	80.8362	9.26902	3	55.0476	0.513059	3	60.6718	4.88992	3
203.188	58.039	9.0519	3	23.9591	2.37952	3	80.3845	7.67433	3	55.3553	0.642192	3	61.385	4.8729	3
203.793	57.5177	8.53774	3	23.4823	2.33305	3	82.4707	7.64553	3	54.5297	0.768359	3	60.9648	4.93645	3
204.397	57.4689	9.0398	3	23.0105	2.10771	3	81.5	9.53377	3	54.1193	0.767664	3	59.6988	4.84192	3
205.002	56.5021	8.86668	3	24.0165	2.76654	3	80.6733	7.51317	3	54.8348	0.8787	3	59.5606	5.1362	3
205.607	57.096	9.29037	3	23.941	2.52292	3	80.5662	8.43533	3	54.4095	1.11581	3	60.7856	4.82088	3
206.212	56.7085	9.24856	3	23.2659	2.23913	3	81.0486	8.94905	3	54.8417	1.27266	3	60.3877	5.47388	3
206.816	56.8177	8.64309	3	23.756	2.68074	3	81.5425	9.45042	3	54.9937	1.28727	3	60.1599	5.37593	3
207.421	56.8799	9.7492	3	23.0698	2.21316	3	81.9567	9.61999	3	54.5257	1.89494	3	59.7867	5.59358	3
208.026	57.1607	8.66331	3	23.3134	2.63865	3	78.3521	9.75017	3	54.3606	1.60227	3	59.7682	5.41039	3
208.631	56.7899	8.07441	3	23.3591	2.10319	3	81.6044	10.6012	3	54.6016	1.86493	3	60.2098	5.91165	3
209.235	54.1944	9.32954	3	22.9858	2.02125	3	80.7113	10.5702	3	54.6555	2.18749	3	59.5977	5.596	3
209.84	55.7076	9.79778	3	23.405	2.08157	3	82.5115	10.0504	3	54.248	2.3027	3	59.728	5.07823	3
210.445	54.3419	9.35421	3	23.1676	1.91757	3	81.9735	10.7049	3	53.4693	2.14725	3	58.8665	5.65003	3
211.049	55.3901	9.88725	3	22.8206	2.13981	3	79.615	8.92173	3	52.52	0.623262	3	59.4229	5.65241	3
211.654	54.795	9.0633	3	23.0027	2.7366	3	81.4327	9.45372	3	53.0125	1.2147	3	59.7448	5.52118	3
212.259	53.5712	8.92353	3	23.5459	2.59949	3	80.2108	11.0536	3	53.4947	1.27717	3	60.8288	5.80751	3
212.864	55.3107	9.66409	3	23.155	2.6591	3	80.3138	9.07067	3	52.5626	1.70014	3	60.7177	5.71252	3
213.468	54.414	9.29375	3	22.891	2.21542	3	80.7919	8.62178	3	52.7319	1.94552	3	60.6414	5.79146	3
214.073	55.1889	9.70859	3	22.4797	2.44911	3	81.8262	9.35859	3	53.1486	1.99874	3	60.8801	5.62995	3
214.678	54.4194	9.99417	3	22.2162	1.84561	3	80.8083	9.18254	3	52.496	1.80615	3	60.575	6.0525	3
215.283	54.6671	9.18321	3	22.806	1.90401	3	81.0172	9.23487	3	53.2439	1.81449	3	60.4197	6.26188	3
215.887	54.8778	9.08261	3	22.2285	2.21178	3	81.8866	8.50147	3	52.6846	2.1269	3	60.5844	5.77049	3
216.492	55.2274	9.53753	3	22.3551	1.81584	3	81.6738	8.78005	3	51.3606	0.767993	3	60.7751	5.81443	3
217.097	54.0189	8.55786	3	21.6158	1.55488	3	83.3202	8.18547	3	52.5361	1.21685	3	60.4022	6.03606	3
217.701	53.6789	8.38066	3	23.0121	2.12321	3	82.3091	7.99345	3	52.4911	1.19544	3	59.5398	6.09109	3
218.306	53.5471	8.11326	3	22.7929	1.97539	3	80.7581	8.53388	3	52.2119	1.35367	3	59.7848	5.96368	3
218.911	52.7761	8.73156	3	22.3646	1.75885	3	79.6354	7.64718	3	52.4073	1.50604	3	59.366	5.37942	3
219.516	53.2788	9.18447	3	22.4549	1.83845	3	78.4358	8.07338	3	52.9067	1.57269	3	60.4403	6.05654	3
220.12	52.5476	8.53727	3	22.6716	2.20019	3	80.0034	7.51892	3	51.8643	1.68541	3	60.1213	5.82517	3
220.725	53.912	9.3837	3	22.8766	2.49454	3	80.1256	7.99711	3	53.0327	1.86763	3	59.3015	5.92432	3
221.33	53.5157	8.94544	3	23.4867	2.95761	3	79.8152	6.16966	3	51.5528	1.0619	3	58.3914	5.57787	3
221.935	52.442	9.23985	3	22.9163	2.6885	3	79.1313	6.04532	3	51.5412	1.62697	3	59.4875	5.59058	3
222.539	53.6039	9.3442	3	22.8406	2.71124	3	79.9116	5.80117	3	51.2742	1.41501	3	59.7283	6.07179	3
223.144	53.6909	9.20713	3	22.8584	2.69204	3	78.8901	6.16094	3	52.0891	1.15167	3	60.9064	5.72009	3
223.749	53.3168	8.87216	3	22.857	2.42301	3	80.1374	7.35538	3	51.054	1.03839	3	59.6548	5.7207	3
224.353	54.2317	9.57758	3	22.7207	3.02234	3	79.5576	7.99381	3	51.379	0.728381	3	59.263	5.59966	3
224.958	53.4794	8.48708	3	22.3326	2.38034	3	79.8364	8.99788	3	51.4446	0.625841	3	58.6296	5.91007	3
225.563	54.167	8.58	3	21.9969	2.57463	3	80.2647	8.23884	3	51.3066	0.479666	3	59.1222	6.15473	3
226.168	54.0022	8.09573	3	22.6856	2.8284	3	79.3595	8.41366	3	50.9866	0.830959	3	59.1301	5.5031	3
226.772	53.1844	9.02784	3	22.9762	2.58992	3	80.8178	9.07185	3	51.3903	0.786924	3	59.0423	5.37165	3
227.377	53.5643	9.5362	3	22.3928	2.15054	3	81.0111	9.38079	3	50.548	0.94738	3	59.6994	5.53468	3
227.982	54.1023	8.97111	3	22.3044	2.55761	3	81.7284	8.37466	3	51.1322	0.924441	3	58.7759	5.60298	3
228.587	53.5502	9.91176	3	22.6566	2.37001	3	82.3069	9.34249	3	51.3979	1.43028	3	56.7269	5.68207	3
229.191	54.3241	9.33706	3	22.5559	2.06766	3	80.503	7.10413	3	51.088	1.33875	3	58.6265	6.14513	3
229.796	55.0786	9.24511	3	21.6324	1.42875	3	80.691	8.01951	3	50.7324	1.69341	3	58.3768	5.73666	3
230.401	54.2525	9.62555	3	22.061	1.59932	3	82.534	7.61382	3	51.2889	1.73256	3	58.4893	6.04395	3
231.005	53.8505	8.7213	3	21.7458	1.5997	3	81.7071	8.9964	3	50.9565	1.67125	3	58.1297	5.69327	3
231.61	54.1919	8.39842	3	21.7701	1.75602	3	81.7117	9.90264	3	51.0958	2.31446	3	59.7272	6.00865	3
232.215	53.9262	8.09199	3	21.9198	1.81433	3	81.9866	8.94811	3	49.3777	0.744404	3	58.3518	5.89799	3
232.82	53.4098	7.25495	3	21.599	1.27782	3	82.5613	8.15672	3	50.879	1.51869	3	58.0598	5.17051	3
233.424	53.9753	7.83336	3	21.504	1.33832	3	82.3736	10.2141	3	49.8944	1.64658	3	57.6443	5.39992	3
234.029	55.1868	7.53373	3	21.7163	1.44512	3	81.5675	9.26256	3	51.1513	1.70866	3	57.9456	5.20257	3
234.634	53.6846	7.983	3	21.6467	1.33525	3	81.1542	9.61786	3	50.8034	1.6643	3	57.7163	5.62006	3
235.239	54.1301	8.01501	3	22.1141	1.78824	3	80.1432	8.19023	3	51.0414	1.95547	3	58.0172	5.5092	3
235.843	54.1553	8.18427	3	21.9276	1.77469	3	81.1917	8.33496	3	51.148	2.01338	3	57.9519	5.32303	3
236.448	53.3189	8.27863	3	21.8914	1.88525	3	82.4883	8.94268	3	51.0748	1.90542	3	58.3008	5.58329	3
237.053	53.7326	7.84556	3	21.8326	1.64796	3	82.4009	11.3523	3	49.7521	0.860877	3	58.312	6.08249	3
237.657	53.2812	7.72751	3	20.3157	1.60506	3	82.8028	10.3791	3	50.1998	0.908004	3	57.9286	5.68254	3
238.262	53.1077	7.01492	3	22.0728	2.1252	3	80.873	11.2214	3	49.7804	0.804752	3	57.7752	5.49771	3
238.867	52.9312	6.77353	3	22.3457	2.12506	3	81.8065	11.5542	3	49.4173	0.622278	3	56.5317	5.59135	3
239.472	54.7391	6.8071	3	21.7992	1.67431	3	80.8898	9.86007	3	48.707	0.7045	3	57.8359	5.70627	3
240.076	53.6496	7.07523	3	21.4548	2.14641	3	80.6867	9.536	3	48.5614	0.75022	3	57.7009	5.58097	3
240.681	52.5939	7.37569	3	21.3629	2.09418	3	80.5618	9.01429	3	49.6189	0.830742	3	57.9962	5.44503	3
241.286	53.2994	7.10032	3	22.3629	2.58111	3	79.03	10.628	3	49.7825	1.25899	3	57.6356	5.72485	3
241.891	53.2814	6.70227	3	21.8069	1.76806	3	81.2477	10.4398	3	50.4403	1.2724	3	57.5389	5.95586	3
242.495	52.8013	7.91807	3	22.1023	1.91345	3	78.0356	10.9957	3	49.5983	1.74568	3	57.7522	6.0918	3
243.1	52.7171	8.15921	3	22.2583	2.48053	3	81.9391	11.2385	3	49.3352	1.82258	3	57.7143	5.21818	3
243.705	52.5951	7.63914	3	22.9084	2.3557	3	81.1412	7.91044	3	49.539	1.9102	3	57.3399	5.43142	3
244.309	53.0533	7.01109	3	22.196	2.5044	3	82.2309	8.58944	3	49.4368	2.13371	3	57.0286	5.48605	3
244.914	52.5605	7.65589	3	22.3236	2.7662	3	82.2197	7.27591	3	48.2808	1.27269	3	56.5613	5.48098	3
245.519	53.3447	7.54442	3	22.5294	2.39527	3	80.3384	7.74848	3	48.4065	0.400458	3	56.5498	5.476	3
246.124	54.134	7.71378	3	22.1872	1.78033	3	80.7703	7.14528	3	48.499	0.442953	3	56.6514	5.68837	3
246.728	52.8128	6.95409	3	21.4597	2.34642	3	81.4471	7.26134	3	48.176	0.105457	3	56.8914	5.78901	3
247.333	52.7757	7.01023	3	21.6086	1.90438	3	81.4533	8.41908	3	47.8764	0.524179	3	56.5904	6.07442	3
247.938	52.1491	7.59692	3	21.2123	2.24283	3	81.096	8.58376	3	47.7492	0.266286	3	56.3502	5.40256	3
248.542	52.6305	7.45631	3	22.4924	2.32819	3	79.458	7.33733	3	47.684	0.783027	3	56.6856	5.40502	3
249.147	51.3556	5.95118	3	20.6147	2.25452	3	78.9943	7.50139	3	48.0322	0.902703	3	55.197	6.10472	3
249.752	52.2242	5.81183	3	20.865	2.08033	3	79.0679	9.31492	3	47.3458	1.04803	3	55.6059	5.97143	3
250.357	51.1928	6.64998	3	21.8467	2.0528	3	80.2055	8.70656	3	47.4091	1.30354	3	55.3728	5.94287	3
250.961	50.7003	6.93015	3	21.5528	2.71427	3	80.0448	5.75709	3	48.0573	1.77283	3	55.619	5.68342	3
251.566	51.3521	7.13474	3	21.5081	2.07704	3	79.6568	7.61027	3	48.059	1.67485	3	55.3653	5.42437	3
252.171	51.8094	7.24671	3	21.0063	1.86691	3	81.6019	6.13692	3	48.2239	1.55277	3	56.2926	5.78106	3
252.776	50.7311	6.75928	3	20.7528	1.77495	3	80.1463	8.32963	3	48.1202	1.8245	3	55.6148	5.8301	3
253.38	51.3556	7.21595	3	21.3163	2.31993	3	78.8363	7.01274	3	47.7431	1.92738	3	55.681	5.66629	3
253.985	51.2726	6.75836	3	21.3	2.00998	3	79.8474	6.19429	3	48.313	2.30427	3	56.026	5.65857	3
254.59	51.2466	7.30092	3	21.1101	2.29288	3	79.6337	6.97563	3	47.6609	1.08683	3	56.0401	5.94571	3
255.194	51.5069	7.94655	3	21.0744	1.79606	3	81.3744	8.33169	3	48.0187	0.441366	3	55.6825	5.7154	3
255.799	49.9043	6.86361	3	20.9545	1.63845	3	79.2476	7.7133	3	47.6028	0.509503	3	55.8185	5.65491	3
256.404	51.907	7.28721	3	21.939	1.8418	3	80.3266	8.27442	3	47.3976	0.764326	3	55.6309	5.43984	3
257.009	51.5798	7.20961	3	21.0794	2.06698	3	78.1537	8.42771	3	47.5038	0.819383	3	54.6026	5.98704	3
257.613	52.4391	7.95201	3	20.9916	1.49254	3	78.7684	9.81044	3	46.5567	0.798605	3	55.463	5.7756	3
258.218	51.0045	7.97889	3	20.5854	1.35874	3	77.4447	9.89139	3	47.2653	1.1056	3	55.6534	5.75903	3
258.823	50.0477	7.83674	3	20.8489	1.97561	3	78.1689	8.66029	3	47.7726	1.34187	3	55.247	5.67357	3
259.428	51.2	7.42255	3	18.9096	1.43443	3	78.559	9.57447	3	47.0916	1.42262	3	55.2045	5.68731	3
260.032	50.8143	7.366	3	20.8236	1.62429	3	78.1268	9.64037	3	47.0339	1.20327	3	55.3512	5.83416	3
260.637	51.1167	7.97373	3	19.2554	1.39714	3	76.8775	9.82749	3	46.6466	1.35434	3	55.282	5.85822	3
261.242	50.8933	7.64685	3	20.5409	1.09497	3	77.6561	10.4746	3	47.2892	1.27821	3	54.2198	5.597	3
261.846	52.0258	8.03255	3	21.2198	1.52034	3	79.8792	10.7575	3	46.8774	1.3576	3	54.4154	5.60282	3
262.451	50.4915	7.7105	3	21.312	1.78393	3	78.3606	9.06706	3	46.9225	1.94249	3	55.5116	6.01704	3
263.056	50.9025	7.60779	3	20.3888	1.46663	3	78.0324	9.95374	3	47.2077	2.46585	3	55.0957	5.77039	3
263.661	50.6067	8.90483	3	20.884	1.88552	3	77.4223	9.30439	3	46.8358	2.37544	3	54.0872	6.08271	3
264.265	50.5189	7.90406	3	20.7818	1.55811	3	76.3769	10.8168	3	46.6407	2.28184	3	54.5456	5.88404	3
264.87	49.3222	8.12853	3	20.1546	1.70061	3	78.1395	10.3294	3	45.7136	2.3274	3	55.0793	5.8052	3
265.475	49.7506	7.80595	3	20.3908	1.11351	3	76.4644	11.1895	3	45.1536	1.30454	3	54.8757	5.70146	3
266.08	49.6818	7.58315	3	20.3231	1.21173	3	77.0235	12.2478	3	45.4082	0.193718	3	54.5511	5.60607	3
266.684	49.8986	7.30491	3	21.0804	1.64196	3	76.2987	10.2261	3	45.2886	0.189075	3	55.4253	5.90747	3
267.289	49.3314	8.0842	3	20.7892	1.48204	3	78.5085	11.1528	3	45.3002	0.268748	3	55.1062	5.57715	3
267.894	49.6979	7.88658	3	20.1863	1.34092	3	78.7023	9.85876	3	44.9803	0.081043	3	54.6126	5.47642	3
268.498	49.7558	6.35459	3	20.2805	1.18526	3	78.4193	9.49396	3	44.7944	0.216202	3	55.3496	5.76036	3
269.103	49.1083	7.14423	3	20.4386	1.08047	3	77.7261	8.2256	3	45.4253	0.025449	3	54.4224	5.48351	3
269.708	48.3391	6.77242	3	20.4887	1.18385	3	76.5317	10.9377	3	45.0213	0.381926	3	54.4453	5.51425	3
270.313	49.267	7.56946	3	20.1517	0.88225	3	76.6005	9.84585	3	45.1042	0.078527	3	54.4496	5.59994	3
270.917	48.8425	7.85541	3	20.2258	1.07671	3	77.8242	9.19533	3	44.9472	0.45085	3	54.8047	5.42241	3
271.522	48.3332	7.63356	3	20.6079	1.42974	3	75.8141	9.84502	3	45.2386	0.511643	3	54.8754	5.45221	3
272.127	48.6091	6.80828	3	20.1426	1.00763	3	78.1188	8.87252	3	45.3336	0.85069	3	54.8253	5.53272	3
272.732	48.3749	6.89416	3	20.222	0.959537	3	76.34	10.0053	3	44.9347	0.694336	3	54.9576	5.32181	3
273.336	48.7131	7.14313	3	20.3267	1.46416	3	77.742	10.0612	3	45.0183	0.557357	3	54.7661	5.45447	3
273.941	48.3766	6.52787	3	20.4257	1.15196	3	75.648	10.4083	3	44.5027	0.631707	3	54.9614	5.59584	3
274.546	48.6388	7.45243	3	19.9021	0.677473	3	76.3083	10.8091	3	44.1551	0.761229	3	54.7419	5.49994	3
275.15	48.0385	6.5645	3	20.3953	1.22335	3	75.5222	9.86352	3	43.9615	0.989714	3	54.8672	5.38391	3
275.755	48.3116	7.13346	3	20.176	1.39128	3	76.2634	10.0913	3	44.2146	0.798777	3	54.7083	5.34159	3
276.36	48.455	7.42237	3	20.5365	1.23494	3	74.9774	10.1855	3	44.7803	0.856972	3	53.9409	5.15355	3
276.965	48.3914	7.3221	3	19.9413	1.11735	3	74.3622	9.43345	3	44.405	0.916168	3	54.2725	5.30097	3
277.569	48.3714	6.35104	3	19.7929	1.15518	3	73.7786	8.95726	3	44.5792	1.09404	3	54.4466	5.26377	3
278.174	48.6133	7.27878	3	19.5924	1.22006	3	74.4429	9.7135	3	44.1218	0.834068	3	53.0592	5.1002	3
278.779	48.0002	7.22691	3	20.2413	1.26578	3	74.9431	8.46153	3	45.3509	1.19153	3	53.8567	5.17729	3
279.384	47.2686	6.95689	3	20.1834	1.30953	3	74.5708	9.40954	3	44.6816	1.36674	3	53.6755	5.42302	3
279.988	48.5516	7.53571	3	19.3668	1.53997	3	74.5428	8.08927	3	44.7929	1.19838	3	53.8839	4.98237	3
280.593	48.1092	7.54336	3	20.1452	1.34797	3	74.3879	8.20208	3	43.846	1.3099	3	54.1409	4.94236	3
281.198	48.8872	7.7426	3	20.1445	1.89908	3	75.8194	7.7798	3	44.3393	1.4646	3	53.4657	4.98365	3
281.802	49.3333	6.56842	3	20.4633	2.1513	3	75.103	9.4503	3	44.1178	1.39521	3	53.3206	4.98987	3
282.407	49.654	7.27043	3	20.0282	1.5426	3	74.9616	8.30349	3	44.4029	1.28343	3	53.732	5.10297	3
283.012	49.6137	7.59568	3	20.0178	1.67523	3	75.7409	8.90522	3	44.7937	1.55659	3	53.4086	5.12035	3
283.617	49.9314	7.14635	3	19.8077	1.45723	3	74.8905	8.45119	3	43.8457	1.50357	3	53.4376	4.93294	3
284.221	49.8368	7.35124	3	20.1929	1.6727	3	74.7976	9.73443	3	44.0499	1.32957	3	52.4434	4.95633	3
284.826	49.6177	7.3295	3	19.2774	1.26257	3	75.0068	9.78705	3	43.8407	1.38808	3	53.1701	5.23473	3
285.431	48.8998	8.06307	3	19.9363	1.17218	3	73.4391	9.72236	3	43.7839	1.62306	3	53.4555	4.84927	3
286.036	48.9456	7.5808	3	19.774	0.996021	3	74.2349	10.0733	3	43.2998	1.59995	3	53.7147	5.14264	3
286.64	50.0365	8.03176	3	19.4165	1.64529	3	73.714	8.27301	3	44.4418	1.77735	3	53.827	5.40157	3
287.245	49.5598	7.73079	3	18.8059	0.930771	3	73.3007	9.60826	3	43.9942	1.82527	3	52.6218	5.30368	3
287.85	48.6943	8.4232	3	19.1891	1.28966	3	72.3735	9.52129	3	43.591	1.66498	3	53.1252	5.38245	3
288.454	50.1473	7.41818	3	19.297	1.40459	3	71.1361	12.4025	3	43.6026	1.87694	3	53.2346	5.32057	3
289.059	48.0923	8.5149	3	19.6774	1.61363	3	73.9053	10.2779	3	43.5851	1.92153	3	53.5158	5.34151	3
289.664	49.406	8.25573	3	18.806	1.47537	3	73.0567	11.1251	3	43.6317	1.86404	3	53.6572	5.56482	3
290.269	48.4712	8.83151	3	19.238	1.44764	3	73.1608	8.31903	3	43.6339	2.00696	3	53.2664	5.41529	3
290.873	49.7811	8.96753	3	19.2538	1.373	3	74.176	10.7498	3	42.8996	1.97747	3	52.6384	5.85556	3
291.478	49.2671	8.39182	3	18.887	0.975343	3	74.7153	9.70269	3	41.7274	0.238562	3	52.6093	5.31102	3
292.083	49.058	7.79005	3	19.3209	0.809204	3	73.9396	9.7526	3	42.5746	0.221921	3	51.9531	5.7515	3
292.688	49.0971	8.17709	3	19.3951	1.36622	3	74.3877	9.58244	3	42.2292	0.276413	3	51.7535	5.78258	3
293.292	48.1255	8.54125	3	19.3887	1.44567	3	73.0337	11.026	3	42.1825	0.384688	3	51.7019	5.73701	3
293.897	47.7355	6.89788	3	19.1126	1.32777	3	72.7041	9.8881	3	42.7892	0.728694	3	52.2612	6.0303	3
294.502	48.9686	7.8262	3	19.3479	1.19898	3	73.2046	10.0948	3	42.3683	0.535714	3	52.5356	6.10917	3
295.106	48.1977	7.90295	3	19.4446	1.77154	3	73.4521	9.61326	3	42.3059	0.726519	3	51.8109	5.91931	3
295.711	47.8461	6.84393	3	19.2226	1.75215	3	72.9439	9.16038	3	42.7317	0.968205	3	51.6869	5.89747	3
296.316	46.9639	6.93804	3	18.6943	1.68635	3	74.9946	9.99634	3	42.6557	1.03229	3	51.9839	6.20757	3
296.921	47.7036	8.35348	3	19.0243	1.40233	3	75.1381	8.28959	3	42.1355	1.16235	3	51.7377	5.66092	3
297.525	47.3566	7.14045	3	18.5382	1.37568	3	74.3605	8.81189	3	42.6478	1.08743	3	51.27	6.07995	3
298.13	47.5412	7.5444	3	19.2646	1.30074	3	74.647	9.22905	3	42.9109	1.31014	3	51.5139	5.80437	3
298.735	47.3	6.97936	3	19.2206	1.64582	3	73.6785	10.5054	3	42.4463	1.44695	3	51.7116	6.29043	3
299.34	47.1252	7.09778	3	18.7457	1.42735	3	74.9286	9.11606	3	42.2153	1.47717	3	51.5742	6.22645	3
299.944	47.602	7.3183	3	18.9435	1.11581	3	72.9657	8.66705	3	42.2429	1.38237	3	51.2895	5.97225	3
300.549	45.7464	7.98705	3	18.9977	1.59535	3	74.2443	7.31026	3	42.1382	1.45782	3	51.6497	6.12158	3
301.154	47.4838	8.13329	3	15.9625	0.779684	3	75.4818	7.92664	3	42.4742	1.81903	3	50.9967	6.46207	3
301.758	46.7042	7.75709	3	17.4849	1.29555	3	74.5933	7.0787	3	42.5741	1.77508	3	50.8744	5.82278	3
