# Supplementary material for: Long-term super-resolution inner mitochondrial membrane imaging with a lipid probe
Source: Nat Chem Biol. 2023 Oct 19;20(1):83–92. doi: 10.1038/s41589-023-01450-y (PMC10746544; doi:10.1038/s41589-023-01450-y)
Supplement: Supplementary file 20 — Source data for SMLM line profiles. [file 41589_2023_1450_MOESM20_ESM.xlsx]

## Sheet: panel c
Distance_(microns)	SMLM	SWF
0	60.7937	63.1496
0.00968	59.0955
0.01936	56.0148
0.02903	51.9619
0.03871	48.0202
0.04839	44.7264
0.05807	41.513
0.06775	37.4433
0.07743	32.1976
0.0871	26.2632
0.09678	20.4938	23.6864
0.10646	15.5397
0.11614	11.6876
0.12582	8.8553
0.13549	6.78636
0.14517	5.26237
0.15485	4.10432
0.16453	3.18422
0.17421	2.426
0.18389	1.78473
0.19356	1.25359	5.91654
0.20324	0.835183
0.21292	0.541714
0.2226	0.344348
0.23228	0.226608
0.24195	0.173051
0.25163	0.165359
0.26131	0.193381
0.27099	0.266775
0.28067	0.407259
0.29035	0.69577	24.9655
0.30002	1.35936
0.3097	2.76329
0.31938	5.34708
0.32906	9.26695
0.33874	14.0277
0.34842	18.6199
0.35809	22.2045
0.36777	24.8636
0.37745	27.6462
0.38713	31.8102	57.602
0.39681	37.8304
0.40648	45.0041
0.41616	51.8027
0.42584	57.2279
0.43552	61.4095
0.4452	66.9124
0.45488	77.9921
0.46455	93.0564
0.47423	100
0.48391	92.5298	84.5681
0.49359	80.7702
0.50327	74.2268
0.51294	73.0763
0.52262	75.288
0.5323	78.9375
0.54198	81.4661
0.55166	80.9103
0.56134	77.66
0.57101	73.0222
0.58069	65.5814	77.9439
0.59037	53.2652
0.60005	38.7958
0.60973	27.7239
0.6194	22.7926
0.62908	23.5618
0.63876	28.8131
0.64844	35.6752
0.65812	39.1753
0.6678	36.0566
0.67747	28.5098	43.5031
0.68715	21.596
0.69683	18.0029
0.70651	16.9913
0.71619	16.5967
0.72587	15.6358
0.73554	13.8247
0.74522	11.4869
0.7549	9.15924
0.76458	7.23989
0.77426	5.83829	35.199
0.78393	4.87591
0.79361	4.30327
0.80329	4.17136
0.81297	4.57643
0.82265	5.55858
0.83233	7.0707
0.842	9.04607
0.85168	11.4227
0.86136	14.2603
0.87104	17.66	43.8595
0.88072	21.3696
0.89039	24.5853
0.90007	26.2797
0.90975	25.9697
0.91943	24.3035
0.92911	23.0498
0.93879	24.0239
0.94846	27.9014
0.95814	33.6792
0.96782	39.5788	54.2244
0.9775	44.792
0.98718	50.0096
0.99685	55.8807
1.00653	61.2053
1.01621	62.9282
1.02589	58.5838
1.03557	49.2755
1.04525	39.8764
1.05492	36.0155
1.0646	39.6346	63.659
1.07428	47.138
1.08396	52.4712
1.09364	52.3888
1.10331	47.9989
1.11299	42.009
1.12267	36.2376
1.13235	31.7142
1.14203	28.7156
1.15171	26.9938
1.16138	25.9689	53.3272
1.17106	24.9983
1.18074	23.6349
1.19042	21.7971
1.2001	19.8252
1.20977	18.3703
1.21945	18.1963
1.22913	20.0022
1.23881	24.1161
1.24849	30.0601
1.25817	36.1248	43.9784
1.26784	39.7575
1.27752	39.0484
1.2872	34.0797
1.29688	26.7264
1.30656	19.2389
1.31624	13.067
1.32591	8.61822
1.33559	5.78692
1.34527	4.13887
1.35495	3.28189	42.0787
1.36463	2.93515
1.3743	2.91125
1.38398	3.11392
1.39366	3.53443
1.40334	4.28564
1.41302	5.58568
1.4227	7.63472
1.43237	10.2924
1.44205	13.1181
1.45173	15.8051	47.6715
1.46141	18.4344
1.47109	21.2584
1.48076	24.0482
1.49044	25.8267
1.50012	25.58
1.5098	23.3779
1.51948	20.6702
1.52916	19.4848
1.53883	20.913
1.54851	24.9146	46.0188
1.55819	30.5618
1.56787	36.3816
1.57755	40.686
1.58722	42.2749
1.5969	41.2948
1.60658	39.0824
1.61626	36.5791
1.62594	33.1879
1.63562	28.4225
1.64529	23.0971	28.4756
1.65497	19.0303
1.66465	17.4471
1.67433	17.7968
1.68401	18.3271
1.69368	17.6744
1.70336	15.7636
1.71304	13.467
1.72272	11.9044
1.7324	12.089
1.74208	14.5025	25.0796
1.75175	18.5789
1.76143	22.3
1.77111	23.4433
1.78079	21.7808
1.79047	19.388
1.80015	18.4274
1.80982	19.1746
1.8195	20.3107
1.82918	20.4649
1.83886	19.5248	36.4076
1.84854	18.4175
1.85821	18.2137
1.86789	19.4297
1.87757	21.9522
1.88725	25.5791
1.89693	30.1419
1.90661	34.8499
1.91628	38.3796
1.92596	40.6
1.93564	43.7006	42.0787
1.94532	50.3961
1.955	59.2521
1.96467	64.026
1.97435	59.7337
1.98403	48.5766
1.99371	36.8616
2.00339	28.4312
2.01307	23.5171
2.02274	21.0673
2.03242	20.0313	27.7502
2.0421	19.2714
2.05178	17.9585
2.06146	15.8732
2.07113	13.4936
2.08081	11.5321
2.09049	10.3538
2.10017	9.85387
2.10985	9.74799
2.11953	9.79588
2.1292	9.87777	21.0393
2.13888	9.95364
2.14856	9.84356
2.15824	9.61055
2.16792	9.28585
2.17759	8.84474
2.18727	8.33192
2.19695	7.95816
2.20663	8.01054
2.21631	8.66108
2.22599	9.83962	47.7623
2.23566	11.3542
2.24534	13.0737
2.25502	15.2337
2.2647	18.3297
2.27438	22.6682
2.28406	28.0737
2.29373	34.4888
2.30341	42.8094
2.31309	52.8473
2.32277	60.011	57.314
2.33245	59.7173
2.34212	54.9207
2.3518	52.0046
2.36148	52.8273
2.37116	55.9954
2.38084	59.8678
2.39052	63.1403
2.40019	65.3227
2.40987	66.699
2.41955	67.1619	45.8453
2.42923	65.608
2.43891	60.7548
2.44858	52.705
2.45826	42.6474
2.46794	32.5549
2.47762	24.6496
2.4873	20.8995
2.49698	21.9509
2.50665	25.3044
2.51633	26.3084	26.8433
2.52601	23.417
2.53569	19.9101
2.54537	18.7622
2.55504	19.6011
2.56472	20.748
2.5744	21.0852
2.58408	20.5512
2.59376	19.6895
2.60344	19.0044
2.61311	18.6922	45.0948
2.62279	18.8701
2.63247	19.6241
2.64215	20.7195
2.65183	21.7033
2.6615	22.421
2.67118	23.4519
2.68086	25.9264
2.69054	30.6938
2.70022	37.4209
2.7099	44.3668	87.1061
2.71957	49.1813
2.72925	50.3643
2.73893	48.3275
2.74861	45.565
2.75829	45.7404
2.76797	50.6454
2.77764	56.8991
2.78732	58.6105
2.797	55.1223
2.80668	51.5263	100
2.81636	52.0562
2.82603	56.8346
2.83571	63.9613
