# Supplementary material for: Long-term super-resolution inner mitochondrial membrane imaging with a lipid probe
Source: Nat Chem Biol. 2023 Oct 19;20(1):83–92. doi: 10.1038/s41589-023-01450-y (PMC10746544; doi:10.1038/s41589-023-01450-y)
Supplement: Supplementary file 21 — Source data for STED line profiles and fluorescent signal decay. [file 41589_2023_1450_MOESM21_ESM.xlsx]

## Sheet: panel b
distance(µm)	deconvoluted STED	tau-gated STED
0	9.34057	52
0.022749	9.90453	39.3035
0.045498	12.6027	39.2723
0.068247	12.9216	43.1733
0.090996	8.38109	37.7423
0.113745	2.79469	36.3986
0.136494	0.851404	22.761
0.159243	0.429776	27.9659
0.181992	0.527325	30.2273
0.204741	0.768785	30.3032
0.22749	1.60138	33.6056
0.250239	3.60691	46.3541
0.272988	7.61043	46.0502
0.295737	11.0796	49.4608
0.318486	13.5322	49.4523
0.341235	12.6679	51.9567
0.363984	10.4175	50.5707
0.386733	9.82581	56.8467
0.409482	10.2895	58.9565
0.432231	8.87945	58.3235
0.45498	7.76649	50.5615
0.477729	6.67511	41.9779
0.500478	5.52361	44.1657
0.523227	2.00368	38.9618
0.545976	0.590917	32.4509
0.568725	0.129369	24.3601
0.591474	0.103765	27.2604
0.614223	0.436404	29.0948
0.636972	1.52667	26.9532
0.659721	2.26368	37.5609
0.68247	2.07359	27.7972
0.705219	2.21373	26.3564
0.727968	3.34455	29.3792
0.750717	5.80752	42.5988
0.773466	7.51112	37.2558
0.796215	6.7198	42.2752
0.818964	5.79786	43.517
0.841713	4.60539	46.0538
0.864462	2.81716	41.5584
0.887211	1.67786	39.3653
0.90996	1.44513	46.0438
0.932709	1.61359	42.7951
0.955458	2.06749	48.0035
0.978207	3.25213	54.4892
1.00096	5.2597	49.861
1.02371	8.3296	57.1827
1.04645	9.67954	60.4814
1.0692	10.5899	62.2487
1.09195	14.4491	74.1624
1.1147	21.0597	72.3635
1.13745	23.8185	72.5503
1.1602	18.1114	70.4282
1.18295	9.93492	59.5749
1.2057	6.41177	56.5739
1.22845	5.25404	53.0762
1.2512	5.08257	54.1519
1.27394	3.5661	50.7477
1.29669	1.8006	37.8675
1.31944	1.01645	39.2161
1.34219	1.29177	40.3972
1.36494	2.42295	39.3525
1.38769	4.06138	44.8967
1.41044	5.69667	40.3056
1.43319	7.20115	49.1687
1.45594	8.63659	57.6358
1.47869	10.5072	50.746
1.50143	13.7574	54.4207
1.52418	17.4251	52.0058
1.54693	15.2378	57.5466
1.56968	8.00938	51.8843
1.59243	3.49032	36.0417
1.61518	1.56896	38.2891
1.63793	0.890602	35.8733
1.66068	0.833632	39.3323
1.68343	0.739536	36.2244
1.70617	0.629519	35.8618
1.72892	1.13335	37.4534
1.75167	3.83848	46.5624
1.77442	9.64864	62.9397
1.79717	15.8703	63.0898
1.81992	20.4316	65.2338
1.84267	18.0833	60.5639
1.86542	12.5499	63.2702
1.88817	7.62489	55.0948
1.91092	5.10392	56.7866
1.93366	4.71924	47.8481
1.95641	5.82855	47.7937
1.97916	7.25342	53.0828
2.00191	7.07742	39.827
2.02466	5.94185	36.1495
2.04741	4.36712	38.4811
2.07016	2.88682	38.2213
2.09291	1.70128	30.5607
2.11566	1.37072	31.8204
2.13841	1.30041	39.0475
2.16115	0.936671	30.2461
2.1839	0.513582	28.3143
2.20665	0.23972	37.4561
2.2294	0.240018	25.1655
2.25215	1.01904	38.7446
2.2749	4.08924	44.6182
2.29765	10.0224	50.6077
2.3204	17.6151	57.2489
2.34315	18.3775	58.8655
2.3659	10.2206	55.3046
2.38864	5.12533	49.6238
2.41139	3.7257	49.6944
2.43414	4.9959	51.4554
2.45689	7.17981	46.6913
2.47964	7.79031	51.074
2.50239	6.35948	56.7226
2.52514	5.52679	56.3617
2.54789	6.13205	57.0867
2.57064	9.23631	59.5312
2.59339	14.119	68.1397
2.61613	15.7529	66.8881
2.63888	11.1428	55.1762
2.66163	6.44662	45.5847
2.68438	5.3149	55.8982
2.70713	5.27133	58.8943
2.72988	5.98243	59.1154
2.75263	6.64761	56.2833
2.77538	6.50098	46.9278
2.79813	7.13526	51.4107
2.82088	8.91819	58.4077
2.84362	11.9875	58.8903
2.86637	16.4223	65.7382
2.88912	15.7366	62.2001
2.91187	12.5531	56.355
2.93462	10.6087	55.6651
2.95737	9.93908	55.4807
2.98012	8.71014	49.3314
3.00287	6.59074	44.4568
3.02562	4.74348	37.7787
3.04837	5.4993	49.6612
3.07111	6.87939	44.6932
3.09386	6.94082	44.9986
3.11661	5.60342	38.0348
3.13936	3.38552	38.709
3.16211	2.71809	35.4493
3.18486	2.10251	45.9985
3.20761	1.20727	32.9285
3.23036	0.419544	28.0702
3.25311	0.600058	30.8545
3.27586	1.84361	36.1414
3.2986	4.70736	43.1679

## Sheet: panel c
Time	2 μM SiR-CA																				100 nM SiR-DBCO + 200 nM MAO-N3																				100 nM SiR-CA
0	100	100	100	100	100	100	100														100	100	100	100	100	100	100														100	100	100	100	100	100	100	100	100
1.323	98.14	97.583	95.673	97.332	94.534	98.465	96.557														94.931	92.053	96.167	92.542	95.218	93.747	95.568														87.61	87.72	84.95	91.34	87.7	89.58	90.96	86.43	89.93
2.646	96.899	94.042	90.449	93.999	91.207	93.233	93.169														88.498	85.822	91.536	87.348	89.738	90.649	93.644														78.96	76.4	77.41	83.61	78.5	81.64	83.02	74.16	80.88
3.969	95.934	90.928	86.8	91.305	95.858	90.037	85.559														84.466	81.653	89.867	81.567	87.343	88.58	88.51														70.08	67.41	68.78	78.23	72.16	75.6	74.74	65.73	72.28
5.292	93.532	87.781	82.791	86.138	92.566	86.402	82.292														80.32	76.99	89.578	79.434	85.479	87.208	87.242														63.78	58.03	61.6	75.6	66.04	67.72	67.91	57.8	64.85
6.615	93.906	85.413	78.662	83.821	93.273	81.433	78.297														77.31	73.115	87.744	76.583	82.467	85.825	84.824														58.03	51.81	55.97	71.33	60.51	63.84	63.43	52.31	59.11
7.938	91.397	83.283	75.161	79.688	94.311	75.214	74.432														73.987	68.452	86.528	75.911	81.32	83.282	82.272														52.03	46.92	51.32	68.14	56.27	61.02	58.23	48.06	52.93
9.261	90.994	79.872	73.216	73.875	93.819	72.944	70.532														73.031	66.401	84.838	75.013	79.294	84.508	81.401														47.45	42.46	45.68	64.77	51.56	57.6	52.87	45.65	48.43
10.584	91.224	78.926	70.492	72.855	87.333	68.307	66.904														70.871	64.25	82.811	73.407	78.268	84.897	81.048														43.01	38.26	41.64	61.64	50.85	56.28	48.87	42.23	43.99
11.907	91.2	77.188	67.364	69.398	83.746	65.743	65.063														68.671	61.167	81.43	72.589	78.161	78.039	78.828														39.26	35.2	38.16	59.93	46.45	54.67	45.88	39.15	40.44
13.23	89.578	74.893	64.768	66.787	81.832	62.778	65.397														67.146	61.327	79.5	73.472	78.925	80.943	78.787														35.58	32.23	35.36	55.83	42.27	50.87	42.81	34.95	36.87
14.553	88.58	72.838	61.552	63.691	81.501	62.783	59.918														63.876	58.039	78.971	72.262	79.308	79.462	79.148														32.15	29.44	32.96	52.32	41.03	47.83	39.56	33.5	32.84
15.876	86.688	70.449	58.305	60.436	80.991	60.284	60.257														60.927	57.582	78.037	70.054	78.697	79.053	77.143														29.39	27.1	30.32	50.67	39.11	45.95	37.23	32.76	29.96
17.199	84.871	69.868	55.883	58.183	76	58.722	57.395														65.287	57.708	77.556	67.46	77.725	77.886	75.887														26.53	25.33	28.2	48.81	38.75	45.01	34.87	29.58	27.03
18.522	85.076	69.14	54.736	56.24	71.885	56.339	54.573														65.621	57.255	78.758	67.053	76.672	79.556	72.893														24.68	23.62	26.57	45.24	35.95	41.84	32.78	28.24	25.67
19.845	83.814	66.237	53.132	52.985	69.246	53.051	52.958														63.649	56.865	76.924	65.322	76.444	79.969	68.059														22.53	22.3	25.05	43.6	34.42	41.2	30.28	26.99	23.76
21.168	83.238	63.672	51.155	50.402	66.464	53.016	49.515														61.335	55.946	77.872	66.095	75.652	79.137	70.949														20.75	21.11	23.39	41.83	33.9	40.26	28.37	27.59	22.08
22.491	81.311	63.868	49.539	49.384	64.702	51.96	46.863														61.743	54.756	77.061	64.514	75.129	78.268	72.111														18.88	19.6	22.75	39.29	32.02	39.29	26.31	26.8	21.3
23.814	80.772	63.167	47.42	46.871	65.641	51.272	43.581														61.168	52.852	76.807	64.594	74.72	76.263	72.31														17.26	19.08	21.23	37.37	31.28	37	27.28	26.11	19.37
25.137	78.915	60.266	45.415	44.988	67.645	50.307	43.652														60.211	52.21	75.941	65.412	77.168	71.108	72.213														16.07	18.13	19.89	35.97	29.29	36.99	25.48	25.08	17.46
26.46	77.111	59.448	44.363	43.448	65.623	49.076	43.304														60.178	53.187	74.746	64.579	74.089	73.067	70.003														14.91	17.57	19.21	34.82	27.71	35.55	24.69	24.42	17.05
27.783	75.58	55.75	43.402	41.628	63.1	48.47	42.994														59.349	51.187	75.179	63.906	74.559	74.43	67.592														13.97	16.59	17.95	33.9	27.28	33.8	23.46	22.59	15.71
29.106	73.861	53.81	42.545	41.071	62.752	47.715	40.261														57.931	52.663	75.831	62.722	73.814	73.71	67.236														13.26	15.63	17.56	32.99	26.56	33.33	22.41	20.93	15.07
30.429	72.159	52.983	43.148	39.026	60.113	45.895	37.988														56.199	51.711	74.801	61.989	71.085	72.646	66.241														12.48	14.97	16.73	31.81	26.05	31.47	21.83	21.69	14.09
31.752	71.337	52.683	43.061	38.562	62.081	43.474	36.836														56.239	51.526	72.925	60.303	70.903	71.992	67.205														11.45	14.59	15.52	30.21	24.68	31.47	20.58	21.36	14.02
33.075	69.581	51.246	42.759	36.593	63.065	43.483	32.941														55.504	51.493	74.128	60.7	69.347	71.581	68.851														10.72	13.94	15.18	29.64	24.41	30.7	19	21.16	13.13
34.398	69.32	50.621	42.168	34.861	57.715	41.672	33.609														56.232	49.262	72.499	61.126	66.436	70.323	66.464														10.07	13.3	15.09	27.46	23.93	29.61	18.61	19.44	12.49
35.721	67.383	49.006	40.782	34.324	53.583	40.605	33.254														53.838	49.107	72.575	61.222	65.98	71.605	66.246														9.54	12.8	14.64	27.25	23.1	28.88	18.51	18.36	11.92
37.044	65.832	48.528	40.73	33.387	53.323	39.937	34.04														54.006	49.124	74.801	60.439	63.23	69.946	66.36														9.29	12.04	13.25	27.52	23.19	28.07	17.4	17.31	11.67
38.367	64.541	46.775	38.785	31.569	52.5	39.81	34.061														53.604	50.256	74.313	59.089	62.419	68.764	63.223														8.78	11.7	13.15	26.23	22.19	28.33	16.78	17.15	10.94
39.69	63.137	45.222	38.908	30.901	49.128	37.957	34.656														51.719	50.017	73.138	58.752	61.889	67.285	65.629														8.23	11.41	12.61	25.33	22.93	27.67	16.4	17.08	10.97
41.013	60.827	45.361	39.206	30.48	45.594	37.959	32.654														51.418	47.375	72.486	57.834	64.384	65.897	65.36														7.89	10.93	12.46	25.04	21.87	27.41	15.99	16.77	10.43
42.336	59.18	45.381	38.237	29.346	45.353	39.079	33.845														52.207	46.993	70.507	56.64	61.312	67.798	64.506														7.51	10.47	12.04	23.57	21.85	28.13	15.59	16.1	10.09
43.659	58.825	45.592	37.829	28.829	46.426	38.482	32.759														50.575	46.205	70.287	55.721	59.568	64.434	64.893														7.23	9.88	11.49	23.91	21.47	28.11	15.13	15.71	9.94
44.982	56.856	45.18	36.816	28.687	46.373	38.46	31.105														49.799	46.557	70.871	55.842	59.514	64.179	63.274														6.87	10.21	11.17	22.7	22.17	27.18	14.23	15.28	9.64
46.305	54.676	43.39	36.511	27.989	47.536	37.698	29.087														50.802	44.817	70.438	56.328	60.755	64.69	60.999														6.85	9.97	10.92	22.45	20.32	26.96	13.85	14.02	9.79
47.628	54.516	43.152	35.153	27.302	47.634	35.159	30.365														47.827	44.905	69.367	58.426	61.265	66.255	61.316														6.52	9.74	10.6	22.02	20.42	26.49	13.34	14.31	9.43
48.951	53.86	43.491	35.526	26.363	47.222	34.083	29.337														46.335	44.569	68.37	57.473	61.124	63.758	60.827														6.38	9.33	10.89	21.49	19.4	26.81	13.48	14.45	9.32
50.274	54.054	42.292	34.141	25.408	46.525	34.299	29.471														44.71	43.924	66.289	56.298	61.802	64.074	62.115														6.12	9	10.44	20.82	19.18	27.32	13.31	13.95	8.89
51.597	54.038	40.908	33.577	25.044	46.113	34.705	32.525														43.801	42.418	68.309	55.731	60.292	65.006	61.282														6	8.87	10.36	19.68	19.19	28.11	12.63	14.02	8.93
52.92	52.771	40.151	33.327	24.628	45.237	33.943	33.077														46.529	41.344	69.154	55.882	58.911	64.311	61.565														5.78	8.62	10.15	18.94	18.23	26.9	12.33	13.11	8.47
54.243	52.003	40.137	33.239	24.339	46.176	31.468	32.848														42.805	40.803	68.206	55.259	57.838	64.971	62.62														5.64	8.29	9.98	18.56	17.96	24.61	12	14.13	8.71
55.566	50.103	38.126	31.933	24.115	45.031	30.84	32.354														45.513	39.835	66.783	55.224	57.093	66.123	63.284														5.34	8.41	10.07	18.07	17.38	24.85	12.17	13.56	8.29
56.889	49.083	38.158	30.179	23.106	46.838	31.834	33.664														44.958	38.56	65.794	56.89	57.609	67.264	63														5.14	8.29	9.77	17.1	16.58	25.05	11.74	13.38	8.07
58.212	48.118	38.099	30.937	22.835	44.924	32.085	33.183														44.135	38.426	66.653	56.042	55.913	67.786	64.056														5.04	8.39	9.73	16.9	16.24	24.83	11.61	13.31	8.1
59.535	46.981	38.289	30.548	22.623	45.263	31.448	30.11														45.673	37.763	66.021	56.936	55.302	66.307	62.03														4.93	7.85	9.43	17.2	16.17	24.07	11.68	13.56	7.77
60.858	45.551	38.308	30.822	22.276	45.38	30.562	30.705														44.61	38.552	63.857	56.052	54.88	65.046	61.81														4.75	7.98	9.06	16.75	15.4	25.48	11.45	13.25	7.78
62.181	44.462	37.27	29.79	21.144	45.049	29.929	29.532														44.958	38.816	62.991	56.369	53.605	65.153	62.173														4.63	7.77	9.03	16.41	15.61	24.6	10.93	13.2	7.6
63.504	43.563	37.839	29.262	20.993	43.966	30.399	28.072														44.062	36.887	61.899	56.374	53.149	62.315	63.288														4.57	7.47	9.05	16.08	15.37	23.48	10.61	12.64	7.72
64.827	42.186	36.614	29.008	20.331	44.664	29.339	30.192														45.011	37.004	62.469	58.622	52.975	61.584	62.475														4.43	7.43	8.98	15.62	14.62	24.02	10.61	12.45	7.69
66.15	41.684	35.281	29.127	19.99	43.868	29.339	28.677														44.028	37.285	61.287	57.849	52.291	60.046	61.601														4.33	7.42	8.98	15.25	14.96	23.25	10.38	12.31	7.53
67.473	40.582	34.587	29.25	19.695	48.144	28.809	26.972														42.805	36.824	59.872	56.956	50.654	61.854	61.345														4.25	7.32	8.85	15.32	13.81	22.97	10.44	11.92	7.77
68.796	39.843	34.522	29.698	19.922	45.111	29.192	26.241														43.012	36.22	59.439	56.981	51.15	63.065	60.055														4.08	7.07	8.63	15.03	13.81	22.14	10.19	11.84	7.82
70.119	39.051	33.229	29.031	19.424	50.649	28.136	26.843														41.501	35.394	58.306	57.212	50.862	62.478	61.25														4	6.8	8.9	14.89	13.64	21.75	9.74	11.81	7.89
71.442	37.887	32.103	28.206	18.573	52.303	26.593	26.038														41.18	35.566	57.117	57.573	51.003	61.812	61.093														3.95	7.09	8.79	14.72	13.86	21.33	9.56	11.5	7.7
72.765	37.879	31.552	27.368	19.028	51.928	26.009	25.444														42.109	36.874	57.104	58.381	51.117	63.372	61.18														3.79	6.85	8.5	14.97	13.55	21.43	9.15	11.15	7.23
74.088	36.817	31.093	27.102	18.888	47.205	26.559	23.245														41.654	37.147	57.433	59.059	51.814	62.639	61.197														3.86	6.73	8.59	15.44	13.15	21.05	9.22	10.94	6.97
75.411	36.316	30.463	27.84	18.404	43.948	26.071	24.292														42.47	37.029	57.681	58.828	51.392	61.743	61.224														3.77	6.6	8.56	14.82	13.66	20.74	9.27	10.9	7.01
76.734	35.371	29.841	28.73	17.55	42.759	26.891	23.353														41.561	36.945	56.801	58.411	51.506	62.007	60.759														3.64	6.54	8.63	14.85	13.08	21.45	9.03	10.79	6.94
78.057	33.853	29.803	29.329	17.147	40.513	25.782	22.695														41.541	36.933	57.495	58.662	50.6	61.605	60.377														3.7	6.36	8.49	14.08	13.19	20.97	8.72	10.52	7.56
79.38	33.954	29.189	27.729	16.987	38.492	25.849	23.689														41.166	36.832	57.475	58.496	49.534	63.932	59.101														3.71	6.32	8.95	14.12	12.91	20.8	8.58	10.65	7.94
80.703	32.697	29.15	26.356	17.181	38.313	25.535	23.213														41.909	36.052	57.646	58.401	50.325	62.459	58.934														3.67	6.34	8.92	13.72	13.25	20.47	8.68	10.82	7.14
82.026	31.844	29.036	27.356	17.019	40.111	26.221	23.492														42.41	35.981	57.543	58.793	51.754	61.353	59.815														3.51	6.14	8.7	13.54	13.49	20.56	8.3	10.32	7.42
83.349	32.166	29.934	26.423	17.11	38.93	25.775	22.658														42.009	34.085	56.588	58.973	51.184	59.059	58.874														3.57	6.15	8.57	14.37	13.37	20.69	8.22	10.19	6.94
84.672	32.033	29.124	27.058	17.561	37.257	25.768	21.564														43.52	35.134	55.283	58.256	49.842	54.619	60.515														3.4	6.08	8.6	13.45	13.39	20.34	8.42	10.12	7.28
85.995	30.472	28.552	26.26	18.976	39.064	24.84	20.949														42.209	35.075	55.146	57.161	50.05	53.865	59.893														3.45	6.43	8.65	12.9	12.84	20.36	8.43	10.32	6.93
87.318	30.248	29.381	27.312	18.174	38.975	26.114	20.451														41.153	33.498	53.827	57.282	49.755	55.834	60.766														3.36	6.1	9.01	12.8	12.26	18.96	8.31	10.11	6.71
88.641	29.175	27.766	26.904	17.895	36.694	24.746	20.007														41.668	32.098	53.002	56.71	47.931	56.931	59.108														3.32	6.04	9	12.69	12.36	18.89	8.04	10.26	7.48
89.964	29.167	27.498	27.285	17.026	36.309	25.853	20.199														40.611	33.976	53.236	56.338	49.46	58.701	58.782														3.33	5.96	8.81	12.51	12.63	18.41	7.91	9.94	8.33
91.287	28.484	26.964	26.812	16.517	37.427	25.151	19.925														40.645	33.855	54.431	55.33	49.158	58.194	58.45														3.34	5.8	9.35	12.48	12.39	18.92	7.84	9.97	8.48
92.61	28.876	27.52	26.372	16.285	34.842	25.287	19.586														38.511	33.423	54.665	56.303	49.769	58.957	59.955														3.27	5.66	9.51	12.62	12.47	17.98	8.04	9.87	8.02
93.933	28.305	25.755	26.769	15.985	33.957	25.624	20.173														40.605	33.532	53.408	55.49	48.528	56.23	58.213														3.17	5.76	9.7	12.14	12.23	18.01	7.7	9.8	7.78
95.256	28.642	25.871	25.828	15.938	33.581	23.372	20.954														38.852	33.406	52.659	55.345	48.166	57.413	56.274														3.11	5.72	9.4	11.79	12.6	18.74	7.45	9.61	7.36
96.579	27.628	25.578	27.062	15.797	35.325	23.911	19.786														39.12	34.106	52.762	55.174	48.555	54.284	56.746														3.13	5.78	9.49	11.96	11.88	18.1	7.44	9.6	6.76
97.902	27.315	25.41	26.582	15.184	32.606	23.28	20.031														40.511	33.704	52.933	53.197	48.233	55.337	56.966														3.06	5.67	9.5	11.59	12.62	17.84	7.34	9.25	6.62
99.225	27.043	25.509	27.38	15.231	31.836	24.808	20.015														39.722	34.178	51.772	53.493	47.186	54.279	54.652														3.07	5.57	9.21	11.75	11.91	17.52	7.36	9.36	7.16
100.548	25.875	25.808	27.888	15.346	32.633	24.098	19.978														41.233	34.337	50.756	55.204	47.797	56.567	53.512														3.06	5.63	9.02	11.56	11.71	17.79	7.21	9.17	6.67
101.871	25.4	24.727	26.602	14.927	31.595	25.216	19.581														39.862	33.532	52.487	55.34	47.528	58.062	49.47														3.09	5.66	8.86	11.19	11.56	17.06	7.2	8.83	6.68
103.194	25.21	24.485	25.657	15.316	31.729	25.042	19.26														39.902	32.811	53.016	55.089	47.441	56.864	45.142														3.02	5.56	8.59	10.95	11.93	17.15	7.04	9.4	6.39
104.517	24.759	24.742	26.05	14.999	32.677	24.566	19.594														38.585	32.622	54.706	56.549	48.595	55.063	41.72														2.99	5.57	8.44	10.81	11.31	17.16	7.17	9.31	6.62
105.84	23.545	24.841	25.625	14.516	33.053	24.953	19.612														39.033	32.727	54.081	56.66	49.52	55.065	40.209														3.01	5.55	8.54	10.88	11.66	17.14	7.29	9.06	6.57
107.163	22.827	24.348	25.455	14.463	33.939	25.517	20.42														38.605	32.471	51.903	56.243	48.454	53.094	39.817														3	5.53	8.23	10.65	11.46	17.92	6.88	8.93	6.64
108.486	22.777	24.33	24.891	14.535	33.787	24.149	19.92														38.886	32.764	51.243	54.973	47.642	53.088	38.384														2.94	5.43	8.44	10.98	11.5	17.15	6.98	8.93	6.71
109.809	22.232	23.34	24.752	14.463	31.595	24.779	19.131														37.829	32.559	49.134	55.244	47.394	52.788	36.479														2.96	5.36	8.12	10.61	11.01	17.01	6.81	9	6.72
111.132	22.128	23.136	25.054	14.24	32.427	24.904	19.255														37.421	32.039	47.705	56.665	47.421	51.621	36.196														2.99	5.44	8.11	10.33	10.88	16.98	6.65	8.91	6.54
112.455	22.243	22.834	24.24	14.409	31.604	25.134	18.765														38.271	30.173	44.703	56.233	47.253	49.849	34.185														2.92	5.44	7.88	10.32	10.8	18.15	6.94	9.19	6.66
113.778	22.254	23.139	24.379	14.169	29.377	25.281	19.37														39	31.167	42.498	56.118	47.488	48.351	34.165														2.99	5.26	7.78	9.81	11.03	17.5	6.89	8.95	6.35
115.101	22.256	23.654	24.069	13.705	29.949	24.94	19.373														39.12	30.877	41.99	54.472	46.851	48.574	31.505														3	5.37	7.62	9.79	10.99	16.92	6.67	8.71	6.31
116.424	21.496	23.542	24.974	13.996	30.128	25.595	17.837														38.384	30.441	40.987	53.533	47.475	48.928	30.2														2.98	5.17	7.66	9.64	11.24	17.07	6.88	8.44	6.26
117.747	21.917	22.348	24.125	14.105	31.04	26.123	17.726														39.461	31.129	40.3	54.276	46.442	48.634	29.201														2.98	5.19	7.76	9.42	11.03	16.75	6.69	8.63	6.23
119.07	21.811	22.287	23.442	13.828	31.962	24.439	18.308														40.357	30.24	39.145	54.557	46.006	47.972	29.155														2.94	5.28	7.6	9.83	11.1	17.18	6.9	8.32	6.11
120.393	21.48	22.308	23.609	13.643	32.087	23.846	18.063														40.538	29.837	38.06	53.613	43.967	47.673	28.973														2.97	5.29	7.58	9.48	10.59	15.92	6.86	8.38	6.23
121.716	20.527	21.974	23.092	13.876	30.235	23.287	17.726														40.919	30.739	37.723	53.127	43.323	47.556	28.956														3.07	5.2	7.57	9.63	10.55	16.37	6.7	7.86	5.99
123.039	20.722	22.384	22.91	13.552	30.334	22.942	18.365														40.812	30.986	36.796	51.751	44.081	47.283	28.317														2.91	5.43	7.54	9.49	11.12	15.88	6.73	8.33	5.99
124.362	20.669	22.292	22.076	13.535	30.334	23.015	17.768														40.237	30.923	35.229	51.094	44.081	47.512	27.056														2.93	5.12	7.49	9.6	10.44	15.62	6.45	8.01	6.05
125.685	20.517	21.597	22.914	13.588	30.012	21.784	18.481														40.598	30.949	34.096	50.457	43.839	47.658	27.451														2.92	5.17	7.35	9.43	10.55	15.81	6.44	8.06	5.92
127.008	19.751	21.864	22.64	13.452	31.076	22.18	17.032														40.665	29.812	34.783	51.225	43.43	46.9	27.335														2.91	5.16	7.44	9.57	10.41	15.13	6.47	7.41	5.7
128.331	19.505	20.652	22.672	13.437	33.357	21.984	17.96														40.103	28.298	32.639	52.735	41.988	47.503	26.812														2.76	5.09	7.21	9.33	10.09	14.85	6.46	7.71	5.89
129.654	19.129	20.477	22.481	13.226	32.597	21.472	17.603														40.183	27.011	32.104	52.017	41.042	47.658	26.918														2.78	5.08	7.44	9.42	9.98	14.37	6.35	7.59	5.79
130.977	18.958	20.95	22.727	12.772	31.881	21.501	17.868														39.795	26.885	30.249	51.711	41.163	45.576	26.732														2.82	5.06	7.39	9.8	9.69	14.14	6.35	7.92	5.77
132.3	18.427	20.612	22.31	13.033	32.078	22.129	17.818														38.605	26.013	30.173	50.918	40.626	46.82	25.718														2.75	5.03	7.12	9.51	10.12	14.41	6.12	7.92	5.81
133.623	18.934	20.41	23.124	12.982	31.98	22.006	17.284														38.485	25.862	30.235	49.96	40.935	46.856	25.856														2.72	5.24	7	9.57	9.86	14.3	6.27	7.56	6.01
134.946	18.259	20.374	22.525	12.917	30.96	21.752	17.487														37.883	24.797	29.356	49.087	39.889	46.171	25.776														2.65	5.1	7.15	9.69	9.9	14.07	6.24	7.41	5.64
136.269	18.054	20.186	23.013	12.912	33.16	21.61	17.766														38.685	23.53	28.991	49.819	40.673	43.674	25.476														2.69	5.11	6.88	9.57	9.71	14.39	6.56	7.65	5.56
137.592	18.561	20.169	23.855	12.628	30.083	21.775	16.756														39.093	23.551	28.243	49.834	40.58	43.469	25.427														2.71	5.12	6.99	9.5	9.82	13.97	5.97	7.72	5.65
138.915	18.603	19.693	23.184	12.872	28.33	22.472	16.319														37.649	22.876	27.748	52.233	39.976	43.305	24.512														2.63	4.9	6.98	9.68	10.02	13.79	6.18	7.54	5.83
140.238	17.835	19.998	23.851	12.859	29.287	22.855	17.263														37.783	22.738	27.707	49.057	37.145	42.597	23.59														2.65	5.05	7.1	9.41	9.6	13.71	5.99	7.76	5.75
141.561	17.851	20.072	22.961	12.697	28.518	22.129	18.4														37.468	22.28	28.064	50.442	36.696	42.702	23.065														2.64	4.96	7.29	9.13	9.55	13.78	5.89	7.62	5.76
142.884	18.315	20.038	22.811	13.167	27.963	22.862	18.61														35.75	22.478	27.377	50.683	36.441	42.206	21.978														2.62	4.93	7.02	8.89	9.88	13.87	6.24	7.63	5.67
144.207	17.429	19.27	22.354	13.076	28.097	21.833	17.629														35.154	21.735	27.508	50.095	33.892	43.134	21.782														2.6	4.75	7	8.92	9.39	14.03	6.21	7.65	5.72
145.53	16.813	19.481	21.413	12.852	30.495	22.572	18.365														34.185	21.291	28.449	48.996	34.315	42.608	21.777														2.6	4.84	7.11	8.8	9.43	13.57	6.17	7.66	5.62
146.853	16.976	20.11	21.516	13.029	27.847	22.323	18.744														33.068	21.505	28.545	49.207	33.919	40.836	21.354														2.7	4.9	7.14	8.88	9.19	14.02	6.46	7.8	5.58
148.176	16.794	20.379	21.318	12.763	26.908	21.659	17.995														32.426	21.11	28.394	48.444	34.06	38.804	21.133														2.61	4.91	6.91	8.74	9.31	13.64	6.35	7.62	5.58
149.499	16.207	20.175	21.068	13.079	28.625	21.416	17.3														33.061	20.788	28.298	48.238	33.812	35.714	21.324														2.62	4.8	7.08	8.63	9.33	14.3	6.04	7.67	5.38
150.822	16.133	19.7	20.917	12.797	27.471	21.77	18.255														33.302	20.955	27.075	47.35	32.551	33.664	21.346														2.63	4.74	7.05	8.83	9.02	14.14	6.12	7.61	5.41
152.145	15.663	19.443	20.611	12.35	26.908	21.34	17.908														33.61	18.322	27.178	47.857	32.967	31.891	20.606														2.55	4.8	6.87	8.73	9.21	13.71	6.01	7.5	5.59
153.468	15.588	19.394	20.262	12.924	26.111	20.677	18.518														32.225	17.315	26.697	47.3	31.779	30.151	20.632														2.54	4.82	6.9	8.71	8.74	13.93	6.15	7.44	5.76
154.791	16.045	19.104	20.548	12.556	26.693	20.144	19.115														31.63	20.318	25.289	46.944	31.431	29.409	20.279														2.53	4.85	6.9	8.75	8.96	14.1	6.13	7.37	5.73
156.114	15.927	19.792	20.588	12.374	26.559	20.282	18.686														32.446	16.565	25.22	47.25	31.39	27.868	20.342														2.48	4.77	6.98	8.46	8.94	13.71	6	7.11	5.7
157.437	15.564	19.512	20.818	12.593	25.968	20.327	17.661														32.038	15.969	26.401	47.295	32.021	27.212	19.524														2.48	4.69	6.82	8.42	8.83	13.08	5.95	7.11	6.16
158.76	15.145	19.503	20.595	12.69	27.042	19.628	17.511														31.022	18.808	27.15	45.84	31.773	27.086	19.127														2.44	4.68	6.95	8.37	8.7	13.27	6.05	7.06	6.6
160.083	14.702	20.126	21.25	12.444	27.829	19.786	17.379														31.537	19.228	25.927	45.609	31.954	25.873	19.427														2.52	4.78	6.94	8.47	8.76	13.23	5.89	7.09	6.37
161.406	14.446	19.485	21.393	12.473	27.525	19.759	16.929														30.955	19.379	25.962	45.995	31.572	24.757	18.781														2.52	4.71	7	8.38	8.64	13.11	5.76	7.04	6.15
162.729	14.574	19.508	21.616	12.315	28.115	20.015	16.956														31.624	19.819	24.842	45.493	32.108	24.277	19.311														2.47	4.76	6.97	8.2	8.71	13.29	5.75	7.15	6.13
164.052	14.428	18.871	21.624	12.34	26.523	19.752	16.982														31.263	19.144	23.461	46.883	31.625	23.871	19.102														2.46	4.53	7.03	8.28	8.52	13.39	5.71	7.11	6.29
165.375	14.289	19.093	21.104	12.463	26.908	19.556	17.132														29.965	18.972	23.413	46.883	31.994	23.873	19.093														2.49	4.8	6.97	8.01	8.63	13.11	5.75	7.2	6.42
166.698	14.598	19.452	21.179	11.977	26.255	19.993	16.84														30.433	19.236	24.134	46.999	30.908	23.523	19.461														2.47	4.69	6.75	8.37	8.44	12.83	5.86	7.13	6.83
168.021	14.158	18.986	20.806	11.87	27.829	20.225	17.227														30.059	19.55	24.031	46.352	31.887	23.23	18.718														2.42	4.65	7.13	8	8.46	12.79	5.75	6.9	6.29
169.344	13.939	19.114	20.901	11.826	27.4	20.53	17.161														30.955	19.181	24.684	46.477	31.464	22.717	18.686														2.43	4.66	6.84	7.89	8.51	12.92	5.78	7.2	6.32
