# Supplementary material for: Long-term super-resolution inner mitochondrial membrane imaging with a lipid probe
Source: Nat Chem Biol. 2023 Oct 19;20(1):83–92. doi: 10.1038/s41589-023-01450-y (PMC10746544; doi:10.1038/s41589-023-01450-y)
Supplement: Supplementary file 22 — UV–Vis absorption and fluorescent emission and extinction coefficient plot of HAO-N3 and MAO-N3. [file 41589_2023_1450_MOESM22_ESM.xlsx]

## Sheet: panel b
λ (nm)	2000 nM	1000 nM	500 nM	250 nM	125 nM
800	0.002879	0.006496	0.011882	0.010073	-0.00023
799	0.002883	0.006416	0.011888	0.010032	-0.00027
798	0.002891	0.006446	0.01187	0.010036	-0.00031
797	0.002907	0.006485	0.01189	0.010071	-0.0003
796	0.002922	0.006502	0.011937	0.010115	-0.00027
795	0.00292	0.00652	0.011947	0.010136	-0.00026
794	0.002911	0.006545	0.011955	0.010116	-0.00025
793	0.002909	0.006512	0.011927	0.010117	-0.00028
792	0.002926	0.006503	0.011901	0.010123	-0.0003
791	0.002946	0.006527	0.011905	0.010139	-0.00029
790	0.002941	0.006545	0.011953	0.010177	-0.00029
789	0.002905	0.006529	0.011961	0.010159	-0.00031
788	0.00294	0.006547	0.011961	0.010168	-0.00029
787	0.00298	0.006586	0.011978	0.010207	-0.00026
786	0.002998	0.006625	0.011989	0.010251	-0.00025
785	0.002986	0.006637	0.01196	0.010263	-0.00026
784	0.002956	0.006617	0.011969	0.010234	-0.00029
783	0.002979	0.006614	0.01198	0.010248	-0.00027
782	0.003029	0.006643	0.011999	0.010296	-0.00025
781	0.003062	0.00668	0.012025	0.010339	-0.00023
780	0.003039	0.006692	0.012052	0.010337	-0.00023
779	0.003014	0.006685	0.012057	0.010302	-0.00026
778	0.003017	0.006679	0.012035	0.010331	-0.00028
777	0.003033	0.00668	0.012023	0.010358	-0.00027
776	0.003055	0.006705	0.012035	0.010387	-0.00024
775	0.003077	0.00675	0.012063	0.010425	-0.0002
774	0.003054	0.006714	0.012031	0.010413	-0.00022
773	0.003068	0.006699	0.01203	0.010408	-0.00023
772	0.003073	0.006705	0.012045	0.010413	-0.00024
771	0.003087	0.006734	0.01207	0.010435	-0.00024
770	0.003116	0.006776	0.012094	0.010465	-0.00023
769	0.003088	0.006762	0.012075	0.01044	-0.00024
768	0.003065	0.006759	0.012095	0.010465	-0.00023
767	0.003093	0.006776	0.012104	0.010498	-0.0002
766	0.003129	0.006818	0.012116	0.010531	-0.00017
765	0.003141	0.006862	0.012135	0.010556	-0.00016
764	0.00315	0.00682	0.012115	0.01056	-0.00017
763	0.003117	0.006806	0.012081	0.010563	-0.0002
762	0.003131	0.006823	0.012075	0.010566	-0.0002
761	0.003151	0.006845	0.0121	0.010583	-0.00018
760	0.003146	0.006853	0.012132	0.010606	-0.00019
759	0.003121	0.006844	0.012101	0.010574	-0.00023
758	0.003136	0.006844	0.012138	0.010611	-0.00025
757	0.003124	0.00686	0.012132	0.010607	-0.00024
756	0.003141	0.006883	0.012144	0.010645	-0.0002
755	0.003184	0.006893	0.012167	0.010711	-0.00017
754	0.003158	0.006867	0.012094	0.010647	-0.00022
753	0.00315	0.00688	0.01211	0.010684	-0.00025
752	0.003165	0.0069	0.012117	0.010717	-0.00021
751	0.00318	0.006918	0.012137	0.010719	-0.00021
750	0.003185	0.006921	0.012162	0.010704	-0.00026
749	0.003189	0.006893	0.012144	0.010726	-0.00024
748	0.003156	0.006902	0.012131	0.010742	-0.00027
747	0.003153	0.006924	0.012126	0.01076	-0.00029
746	0.003184	0.006945	0.012133	0.010779	-0.00027
745	0.003217	0.006955	0.012142	0.0108	-0.00026
744	0.003199	0.006946	0.012135	0.010821	-0.00027
743	0.003192	0.006962	0.012199	0.01082	-0.00026
742	0.003225	0.006959	0.012215	0.010842	-0.00027
741	0.003228	0.006977	0.012212	0.010844	-0.00027
740	0.003222	0.007005	0.012209	0.010855	-0.00027
739	0.003256	0.007013	0.012215	0.01092	-0.00027
738	0.003262	0.007019	0.012215	0.010917	-0.00031
737	0.003229	0.006996	0.012182	0.010904	-0.00035
736	0.003245	0.006987	0.012185	0.010922	-0.00038
735	0.00329	0.007	0.012212	0.010959	-0.00039
734	0.003322	0.007031	0.012231	0.010993	-0.00037
733	0.003374	0.007077	0.012269	0.011045	-0.00031
732	0.003376	0.007088	0.012293	0.011052	-0.00035
731	0.003379	0.007112	0.012333	0.011065	-0.00037
730	0.003381	0.007112	0.012344	0.011073	-0.00037
729	0.003372	0.007067	0.012302	0.01106	-0.00042
728	0.003338	0.007057	0.012282	0.011049	-0.00045
727	0.003348	0.007048	0.012273	0.011046	-0.00045
726	0.00338	0.007075	0.012286	0.011067	-0.00045
725	0.003379	0.00709	0.012288	0.011084	-0.00048
724	0.003338	0.007062	0.01227	0.011083	-0.00053
723	0.003356	0.007022	0.012271	0.011095	-0.00055
722	0.003376	0.00707	0.012313	0.011135	-0.0005
721	0.003369	0.0071	0.012334	0.011147	-0.0005
720	0.00337	0.007105	0.012325	0.011151	-0.00051
719	0.003387	0.007089	0.012301	0.011154	-0.00052
718	0.003378	0.007061	0.01231	0.011139	-0.00057
717	0.003353	0.007049	0.012293	0.011163	-0.0006
716	0.003387	0.007085	0.012317	0.011182	-0.00056
715	0.003411	0.007112	0.012335	0.011199	-0.00056
714	0.003404	0.007102	0.012325	0.011205	-0.00059
713	0.003393	0.007055	0.012295	0.011186	-0.00063
712	0.00338	0.007045	0.012307	0.011194	-0.00063
711	0.003408	0.007081	0.012339	0.011237	-0.0006
710	0.003409	0.007079	0.012346	0.011255	-0.00061
709	0.003387	0.00705	0.012328	0.011248	-0.00065
708	0.003383	0.007053	0.012314	0.011248	-0.00069
707	0.003418	0.007063	0.012355	0.011248	-0.00068
706	0.003431	0.007083	0.01236	0.011283	-0.00066
705	0.003412	0.007067	0.012332	0.011287	-0.00068
704	0.003389	0.007048	0.01231	0.011277	-0.00071
703	0.003396	0.007071	0.012335	0.011296	-0.00071
702	0.003396	0.00706	0.012341	0.01133	-0.00071
701	0.003407	0.007056	0.012348	0.011327	-0.00071
700	0.003417	0.007068	0.012361	0.011336	-0.00073
699	0.003424	0.007077	0.012372	0.011349	-0.00076
698	0.003425	0.007067	0.012375	0.011347	-0.00076
697	0.003407	0.007046	0.012352	0.011314	-0.0008
696	0.003433	0.007101	0.012394	0.011376	-0.00075
695	0.003427	0.007099	0.012383	0.011398	-0.00079
694	0.003427	0.007075	0.012361	0.011401	-0.00082
693	0.003458	0.007071	0.012371	0.011411	-0.00081
692	0.003486	0.007084	0.012412	0.011404	-0.00082
691	0.003468	0.007072	0.012389	0.011423	-0.00085
690	0.003433	0.007069	0.012363	0.011435	-0.00086
689	0.003428	0.007068	0.012354	0.011443	-0.00087
688	0.003459	0.007071	0.012371	0.011449	-0.00087
687	0.003467	0.007098	0.0124	0.01145	-0.00086
686	0.003491	0.007103	0.012423	0.011499	-0.00085
685	0.003491	0.007109	0.012407	0.011484	-0.00087
684	0.003482	0.007099	0.0124	0.011472	-0.0009
683	0.003468	0.007079	0.012415	0.011486	-0.00091
682	0.003443	0.00708	0.012423	0.011487	-0.00092
681	0.003504	0.007086	0.012433	0.01154	-0.00093
680	0.003507	0.007099	0.012439	0.011539	-0.00094
679	0.003503	0.007118	0.012447	0.011543	-0.00093
678	0.003497	0.007122	0.012442	0.011549	-0.00094
677	0.003478	0.007097	0.012412	0.011537	-0.00098
676	0.003527	0.007146	0.01246	0.011588	-0.00094
675	0.003491	0.007116	0.012444	0.011556	-0.00099
674	0.003484	0.007082	0.012436	0.011541	-0.00102
673	0.003504	0.007068	0.012449	0.01155	-0.00103
672	0.003519	0.007077	0.012471	0.011565	-0.00103
671	0.003527	0.007102	0.01246	0.011564	-0.00103
670	0.003466	0.007048	0.012406	0.011502	-0.00111
669	0.003461	0.007052	0.012401	0.011482	-0.00112
668	0.003462	0.007057	0.012426	0.011477	-0.00112
667	0.003445	0.007042	0.012461	0.011479	-0.00113
666	0.003483	0.007101	0.012528	0.011554	-0.00108
665	0.003475	0.00709	0.01255	0.011555	-0.00108
664	0.003491	0.007094	0.012563	0.01156	-0.00106
663	0.003528	0.007114	0.012588	0.01159	-0.00105
662	0.003571	0.007146	0.012627	0.011637	-0.00104
661	0.003596	0.007183	0.012665	0.011669	-0.00104
660	0.003604	0.007194	0.012674	0.011698	-0.00103
659	0.0036	0.007195	0.01265	0.011714	-0.00104
658	0.003592	0.007186	0.012623	0.011733	-0.00108
657	0.003592	0.007183	0.012611	0.011764	-0.00111
656	0.003614	0.0072	0.012612	0.011801	-0.0011
655	0.003574	0.007161	0.012551	0.011784	-0.00116
654	0.003597	0.007179	0.012582	0.011816	-0.00117
653	0.003569	0.007168	0.01259	0.011819	-0.0012
652	0.003534	0.007145	0.012583	0.011803	-0.00123
651	0.003554	0.007153	0.012604	0.01181	-0.00123
650	0.003581	0.007197	0.012646	0.011857	-0.00122
649	0.003544	0.007145	0.012606	0.011819	-0.0013
648	0.003544	0.007141	0.012604	0.011832	-0.00129
647	0.003573	0.007168	0.012632	0.011881	-0.00129
646	0.003591	0.007192	0.012656	0.011926	-0.00129
645	0.00357	0.007189	0.012645	0.011933	-0.00129
644	0.00358	0.007192	0.01262	0.011928	-0.00133
643	0.003564	0.007198	0.012656	0.011944	-0.00134
642	0.003559	0.007187	0.012665	0.011953	-0.00136
641	0.003561	0.007186	0.012661	0.011951	-0.00137
640	0.003567	0.007191	0.012654	0.011947	-0.00139
639	0.003573	0.007175	0.01264	0.011959	-0.00142
638	0.003585	0.007212	0.012654	0.012017	-0.00141
637	0.003638	0.007248	0.012713	0.012057	-0.00138
636	0.003649	0.007249	0.01272	0.01206	-0.0014
635	0.003622	0.007227	0.01269	0.012051	-0.00145
634	0.003604	0.007211	0.012689	0.012069	-0.00147
633	0.003613	0.007206	0.012687	0.012085	-0.00145
632	0.003617	0.007249	0.012703	0.012093	-0.00148
631	0.003607	0.007237	0.012697	0.012081	-0.00152
630	0.00361	0.007217	0.012692	0.012076	-0.00154
629	0.00365	0.007258	0.012723	0.012106	-0.00149
628	0.003616	0.007205	0.012721	0.012121	-0.00155
627	0.003653	0.007258	0.012765	0.012173	-0.00154
626	0.003633	0.007275	0.012773	0.012176	-0.00156
625	0.003603	0.007259	0.012758	0.01217	-0.0016
624	0.003621	0.007241	0.01275	0.012201	-0.00161
623	0.003621	0.007242	0.012752	0.012229	-0.00162
622	0.003654	0.007268	0.012773	0.012248	-0.00162
621	0.00366	0.00728	0.012786	0.012242	-0.00164
620	0.00365	0.007275	0.012787	0.012244	-0.00165
619	0.003647	0.007262	0.012782	0.012269	-0.00166
618	0.003662	0.007265	0.012791	0.012273	-0.00167
617	0.003693	0.007321	0.012832	0.012307	-0.00165
616	0.003699	0.007326	0.012831	0.012315	-0.00167
615	0.003703	0.00732	0.01283	0.01234	-0.00169
614	0.003706	0.007328	0.01284	0.012385	-0.00171
613	0.003651	0.007328	0.012806	0.012361	-0.00175
612	0.003694	0.007315	0.012811	0.012353	-0.00177
611	0.003684	0.007313	0.012818	0.012359	-0.00179
610	0.00368	0.007316	0.012823	0.012368	-0.0018
609	0.003698	0.007323	0.012835	0.012386	-0.0018
608	0.003696	0.007346	0.012873	0.01244	-0.00175
607	0.003753	0.007389	0.012922	0.012501	-0.00178
606	0.003719	0.007379	0.012892	0.01248	-0.00181
605	0.003699	0.007363	0.012878	0.01248	-0.00184
604	0.00372	0.00737	0.012903	0.012516	-0.00186
603	0.003741	0.007406	0.012922	0.012534	-0.00188
602	0.003755	0.007422	0.012946	0.012556	-0.00185
601	0.003746	0.007421	0.012945	0.012577	-0.00189
600	0.003752	0.007406	0.012933	0.012581	-0.00191
599	0.003764	0.007394	0.012927	0.012583	-0.00194
598	0.003746	0.007407	0.012944	0.01261	-0.00198
597	0.003742	0.007426	0.012936	0.012615	-0.002
596	0.003716	0.00739	0.012912	0.01261	-0.00203
595	0.003724	0.007408	0.012943	0.012643	-0.00204
594	0.003753	0.007442	0.012986	0.012691	-0.00203
593	0.003771	0.00742	0.012978	0.01271	-0.00205
592	0.003824	0.007485	0.013029	0.012728	-0.00204
591	0.003763	0.007476	0.012988	0.012733	-0.00209
590	0.003769	0.007469	0.01296	0.012755	-0.00211
589	0.003814	0.007484	0.012984	0.012791	-0.00211
588	0.003832	0.007518	0.013051	0.01283	-0.00208
587	0.003845	0.007531	0.013048	0.012835	-0.00212
586	0.003825	0.007515	0.013038	0.012835	-0.00216
585	0.003802	0.007521	0.013015	0.012842	-0.00219
584	0.003803	0.007529	0.013003	0.012851	-0.0022
583	0.003834	0.007526	0.01302	0.012864	-0.00222
582	0.003846	0.007557	0.013063	0.012927	-0.00223
581	0.003844	0.007541	0.013062	0.012924	-0.00224
580	0.003854	0.007543	0.013084	0.01295	-0.00225
579	0.003868	0.007557	0.013096	0.01297	-0.00226
578	0.003881	0.007577	0.013088	0.012972	-0.00229
577	0.003913	0.007617	0.013115	0.013028	-0.0023
576	0.003935	0.00761	0.013137	0.013026	-0.0023
575	0.003932	0.00762	0.013131	0.013029	-0.00232
574	0.003931	0.007636	0.013144	0.013057	-0.00233
573	0.003947	0.007652	0.01318	0.013099	-0.00235
572	0.003973	0.007672	0.013183	0.013099	-0.00239
571	0.003975	0.007664	0.01318	0.013105	-0.00238
570	0.003993	0.007681	0.013199	0.01314	-0.00241
569	0.004005	0.007704	0.013214	0.013161	-0.00244
568	0.004019	0.007729	0.013224	0.013177	-0.00246
567	0.004075	0.007759	0.013255	0.013249	-0.00244
566	0.004075	0.007721	0.013245	0.013223	-0.00249
565	0.004106	0.007764	0.013284	0.01325	-0.00248
564	0.00413	0.007797	0.013307	0.013288	-0.00248
563	0.004153	0.007808	0.013308	0.013316	-0.0025
562	0.004211	0.007831	0.013313	0.013328	-0.00252
561	0.0042	0.007826	0.013323	0.013338	-0.00255
560	0.004254	0.007857	0.013335	0.013378	-0.00254
559	0.004296	0.007886	0.013358	0.013403	-0.00259
558	0.004358	0.007928	0.013397	0.013437	-0.00262
557	0.004491	0.008006	0.013444	0.013514	-0.00255
556	0.004467	0.008023	0.013429	0.013496	-0.00261
555	0.004577	0.008073	0.013468	0.013554	-0.0026
554	0.004668	0.008107	0.013502	0.013577	-0.00264
553	0.004745	0.008139	0.013522	0.013587	-0.00267
552	0.004842	0.008185	0.013534	0.013624	-0.00267
551	0.004873	0.008169	0.013526	0.013602	-0.00273
550	0.005034	0.008249	0.013594	0.013648	-0.00271
549	0.005174	0.008367	0.013648	0.013713	-0.00269
548	0.005314	0.008471	0.013706	0.013772	-0.00269
547	0.00547	0.008524	0.013777	0.013807	-0.00268
546	0.005556	0.008555	0.013762	0.013801	-0.00273
545	0.005729	0.008656	0.013813	0.013854	-0.00277
544	0.005956	0.008784	0.013864	0.013913	-0.00277
543	0.006196	0.0089	0.013917	0.01396	-0.00276
542	0.006429	0.008999	0.013986	0.013999	-0.00275
541	0.006698	0.009173	0.014092	0.014073	-0.00272
540	0.006876	0.009209	0.014086	0.01406	-0.0028
539	0.007194	0.009343	0.014182	0.014141	-0.0028
538	0.007573	0.009549	0.014318	0.014247	-0.00277
537	0.007964	0.009784	0.014437	0.01433	-0.00275
536	0.008413	0.010017	0.014533	0.014412	-0.00275
535	0.008862	0.010168	0.014599	0.014452	-0.00278
534	0.00935	0.01041	0.01477	0.01454	-0.00273
533	0.009849	0.010658	0.014928	0.014631	-0.0027
532	0.010392	0.010909	0.01506	0.014708	-0.00269
531	0.011076	0.011246	0.01527	0.014794	-0.00263
530	0.011759	0.011543	0.015394	0.014856	-0.00266
529	0.012566	0.01195	0.015612	0.014992	-0.00262
528	0.013459	0.012394	0.015847	0.015162	-0.00257
527	0.014422	0.012858	0.016079	0.015325	-0.00254
526	0.015459	0.013362	0.016324	0.015442	-0.0025
525	0.016644	0.013903	0.016586	0.015604	-0.00247
524	0.018001	0.014549	0.01695	0.015835	-0.00237
523	0.019545	0.015312	0.017364	0.016085	-0.00227
522	0.021269	0.016165	0.017792	0.016324	-0.00218
521	0.023161	0.017067	0.018221	0.016541	-0.00209
520	0.025307	0.018065	0.018742	0.016817	-0.00203
519	0.02775	0.019224	0.019381	0.017179	-0.00184
518	0.030322	0.020434	0.020027	0.017514	-0.00169
517	0.03306	0.021727	0.020703	0.017859	-0.00155
516	0.03604	0.023155	0.021446	0.018269	-0.00137
515	0.039297	0.024721	0.022242	0.018733	-0.00116
514	0.042768	0.026379	0.023079	0.019164	-0.00098
513	0.046672	0.028246	0.02403	0.019654	-0.00075
512	0.050967	0.030292	0.025096	0.020209	-0.00049
511	0.055577	0.032474	0.02625	0.020813	-0.00024
510	0.060505	0.0348	0.027428	0.021439	1.6e-05
509	0.065912	0.037406	0.028825	0.022181	0.000371
508	0.071433	0.040047	0.0302	0.022867	0.000708
507	0.077046	0.04274	0.031598	0.023598	0.001047
506	0.082791	0.04551	0.033043	0.024399	0.001398
505	0.088763	0.048367	0.034494	0.02513	0.001738
504	0.094891	0.051315	0.036091	0.025957	0.002116
503	0.10072	0.054123	0.03754	0.026669	0.002442
502	0.106095	0.056672	0.038833	0.027347	0.002767
501	0.110888	0.058911	0.039985	0.027984	0.003085
500	0.115011	0.060863	0.041028	0.028479	0.003332
499	0.118744	0.062694	0.04199	0.029013	0.00354
498	0.121973	0.064264	0.042834	0.029461	0.003706
497	0.124722	0.065553	0.043505	0.02981	0.003844
496	0.12699	0.066602	0.044029	0.030077	0.003957
495	0.12877	0.067483	0.04448	0.030301	0.004045
494	0.129996	0.068053	0.044833	0.030511	0.004112
493	0.130676	0.068408	0.045031	0.030608	0.004133
492	0.130965	0.068544	0.045119	0.030662	0.004123
491	0.13088	0.06848	0.04511	0.030672	0.004081
490	0.13041	0.068258	0.045005	0.030615	0.004013
489	0.129583	0.067904	0.044832	0.030526	0.00396
488	0.128572	0.067379	0.044553	0.030412	0.003874
487	0.127337	0.066793	0.044241	0.030264	0.003767
486	0.125919	0.066123	0.043886	0.030067	0.003623
485	0.124384	0.065353	0.04348	0.029831	0.003454
484	0.122777	0.064574	0.04309	0.029663	0.003388
483	0.121167	0.063776	0.04272	0.029469	0.003245
482	0.119497	0.062897	0.042278	0.029233	0.003069
481	0.117794	0.06198	0.041806	0.029012	0.002898
480	0.116076	0.061079	0.041352	0.028832	0.002757
479	0.114321	0.060235	0.040936	0.028618	0.002651
478	0.11261	0.059323	0.040434	0.028346	0.002458
477	0.11091	0.058461	0.039992	0.028125	0.002321
476	0.109181	0.057589	0.039547	0.027896	0.002176
475	0.107469	0.056717	0.039104	0.027661	0.002021
474	0.105929	0.055954	0.038766	0.027512	0.001948
473	0.104235	0.055071	0.03828	0.027303	0.001777
472	0.102554	0.054246	0.037893	0.027099	0.001636
471	0.100783	0.05334	0.037442	0.026899	0.001485
470	0.098898	0.052376	0.036946	0.026706	0.001324
469	0.096953	0.051502	0.036562	0.026522	0.001183
468	0.095194	0.050682	0.036108	0.026336	0.001078
467	0.0933	0.049779	0.035616	0.026132	0.000925
466	0.091344	0.048831	0.03514	0.025925	0.000769
465	0.089284	0.047859	0.034678	0.025724	0.000627
464	0.087	0.046876	0.034184	0.025531	0.000501
463	0.084792	0.04587	0.033661	0.025304	0.000315
462	0.082408	0.04474	0.033094	0.025068	0.000147
461	0.079941	0.043585	0.032513	0.0248	-6.1e-05
460	0.077436	0.042452	0.031935	0.024503	-0.00029
459	0.074881	0.041336	0.031363	0.024216	-0.00045
458	0.072362	0.040137	0.030814	0.024019	-0.00057
457	0.069863	0.039016	0.030252	0.023758	-0.00075
456	0.067425	0.037897	0.029688	0.023498	-0.00095
455	0.065075	0.036776	0.029136	0.023276	-0.00115
454	0.062807	0.035841	0.028612	0.023041	-0.00123
453	0.060504	0.034747	0.028065	0.022816	-0.00143
452	0.058338	0.033729	0.027511	0.022559	-0.00165
451	0.056273	0.032792	0.027042	0.02235	-0.00181
450	0.054243	0.031889	0.026669	0.022208	-0.0019
449	0.052272	0.030957	0.026153	0.021923	-0.00209
448	0.0504	0.030135	0.025753	0.021759	-0.00218
447	0.048529	0.029216	0.025319	0.021607	-0.00234
446	0.046768	0.028379	0.024885	0.021411	-0.00247
445	0.045099	0.027641	0.024485	0.021201	-0.00256
444	0.043413	0.026882	0.024133	0.021063	-0.00272
443	0.041913	0.026201	0.023783	0.020908	-0.00282
442	0.040396	0.025497	0.02347	0.020776	-0.00291
441	0.038979	0.024867	0.02311	0.020628	-0.00302
440	0.037609	0.024247	0.022761	0.020509	-0.00313
439	0.036242	0.023593	0.022477	0.020434	-0.00321
438	0.034997	0.023043	0.02219	0.020277	-0.00336
437	0.033749	0.0224	0.021908	0.020163	-0.00348
436	0.032588	0.021893	0.021646	0.020055	-0.0036
435	0.031463	0.021411	0.021393	0.019982	-0.00373
434	0.03039	0.020911	0.021142	0.019921	-0.00383
433	0.02943	0.02043	0.020896	0.019814	-0.00385
432	0.028508	0.020076	0.020768	0.019742	-0.00384
431	0.027542	0.019605	0.020575	0.019664	-0.00399
430	0.026649	0.019179	0.020391	0.019584	-0.00412
429	0.025802	0.018825	0.020176	0.01952	-0.00423
428	0.024974	0.018502	0.019905	0.019462	-0.00435
427	0.024245	0.018098	0.019668	0.019316	-0.00436
426	0.023583	0.017783	0.019666	0.0194	-0.00437
425	0.022907	0.017515	0.019577	0.019405	-0.00442
424	0.02227	0.017264	0.019387	0.019368	-0.00452
423	0.021714	0.017027	0.019202	0.019341	-0.00463
422	0.021244	0.016813	0.019178	0.019355	-0.00464
421	0.020663	0.016495	0.019114	0.019272	-0.00473
420	0.020264	0.016239	0.018942	0.019191	-0.00481
419	0.019903	0.016133	0.018842	0.019183	-0.00483
418	0.019481	0.016015	0.018797	0.019187	-0.0049
417	0.019012	0.01577	0.018752	0.019157	-0.00503
416	0.018762	0.015591	0.018722	0.019188	-0.00502
415	0.018418	0.015521	0.018646	0.019228	-0.00504
414	0.01815	0.015421	0.018582	0.019311	-0.00504
413	0.017929	0.015358	0.018546	0.019326	-0.00506
412	0.017724	0.015326	0.018518	0.01925	-0.00512
411	0.017527	0.01516	0.018422	0.019231	-0.00522
410	0.017255	0.015149	0.018512	0.019321	-0.00525
409	0.017179	0.015077	0.018498	0.019353	-0.00524
408	0.017081	0.01501	0.018489	0.019372	-0.00526
407	0.016921	0.014979	0.018513	0.019405	-0.00533
406	0.016956	0.014945	0.018463	0.019429	-0.00538
405	0.016629	0.014806	0.018388	0.01946	-0.00547
404	0.016564	0.01486	0.018517	0.019578	-0.00544
403	0.016528	0.014884	0.018568	0.019656	-0.00543
402	0.016407	0.014831	0.018461	0.019656	-0.0055
401	0.016263	0.014886	0.01838	0.01966	-0.00559
400	0.016291	0.01477	0.018881	0.019276	-0.00581

## Sheet: panel c
conc (μM)	Abs
2	0.130965
1	0.068544
0.5	0.045119
0.25	0.030662
0.125	0.004123

## Sheet: panel d
λ (nm)	2000 nM	1000 nM	500 nM	250 nM	125 nM
400	190	290	240	160	280
401	160	280	200	170	230
402	240	150	170	180	226.667
403	180	210	160	210	183.333
404	230	260	170	230	273.333
405	220	270	180	240	180
406	230	160	190	220	170
407	220	210	180	210	280
408	200	250	250	240	263.333
409	310	200	190	130	186.667
410	290	260	260	180	226.667
411	320	190	280	180	193.333
412	180	170	200	170	253.333
413	280	220	170	200	253.333
414	240	240	70	190	243.333
415	320	210	230	230	210
416	210	190	230	270	210
417	380	270	250	210	220
418	370	240	280	160	176.667
419	220	190	220	280	190
420	230	220	290	240	250
421	240	250	180	200	203.333
422	280	330	200	210	223.333
423	400	190	290	270	186.667
424	240	170	230	220	236.667
425	230	160	160	280	203.333
426	220	190	270	190	243.333
427	300	270	190	300	236.667
428	210	140	210	200	160
429	310	270	200	180	236.667
430	190	320	300	250	213.333
431	340	220	190	180	170
432	230	150	310	220	240
433	280	230	230	170	233.333
434	200	220	130	230	200
435	250	250	330	280	206.667
436	260	260	230	160	186.667
437	180	230	350	300	210
438	310	200	220	180	293.333
439	280	200	260	220	216.667
440	310	270	220	260	193.333
441	300	210	220	200	240
442	200	340	150	290	176.667
443	210	400	200	140	233.333
444	230	250	300	200	223.333
445	210	110	270	130	206.667
446	260	230	240	190	226.667
447	250	150	270	310	220
448	250	250	200	210	216.667
449	290	230	300	310	256.667
450	270	140	200	190	213.333
451	410	220	260	260	203.333
452	160	270	200	260	203.333
453	260	310	280	180	190
454	380	200	230	230	183.333
455	310	270	180	240	200
456	320	290	310	220	266.667
457	330	300	220	140	286.667
458	350	210	180	210	266.667
459	330	280	280	260	270
460	400	250	270	250	230
461	410	300	180	130	223.333
462	420	340	260	200	236.667
463	390	360	230	290	256.667
464	440	400	320	320	210
465	560	390	280	230	226.667
466	700	500	270	190	230
467	710	530	280	290	260
468	600	500	320	300	273.333
469	770	530	440	230	253.333
470	800	680	370	220	220
471	960	540	610	340	293.333
472	980	730	550	320	323.333
473	1160	890	500	290	280
474	1290	1030	580	200	303.333
475	1450	1240	600	480	333.333
476	2020	1350	690	510	276.667
477	2130	1210	690	460	393.333
478	2470	1370	780	560	376.667
479	2700	1800	950	540	476.667
480	3020	1790	1050	560	350
481	3860	2290	980	700	516.667
482	4150	2410	1150	680	433.333
483	4930	2980	1420	760	490
484	5760	3500	1590	930	576.667
485	6260	3970	2030	980	696.667
486	7430	4440	2090	1250	783.333
487	8110	5280	2460	1260	856.667
488	9800	5940	2700	1540	866.667
489	10630	7100	3190	1520	1100
490	12920	7830	3950	2060	1680
491	19640	15320	11330	8840	8773.33
492	27510	22020	20000	14730	14543.3
493	23250	14890	10750	6720	5523.33
494	22670	13860	6260	3210	2123.33
495	24920	15390	6570	3870	2150
496	28990	16730	7610	4490	2186.67
497	33030	20090	8820	4420	2566.67
498	36900	22290	9840	5000	2783.33
499	42070	24970	11610	5630	3376.67
500	47600	28330	12530	6960	3393.33
501	53480	31720	13400	7250	3736.67
502	58900	35050	15490	7690	3943.33
503	65060	37910	16720	8240	4533.33
504	72330	41460	19030	9510	5083.33
505	77500	45560	19820	9520	5446.67
506	84190	50620	21310	10230	5830
507	91360	53550	23510	11090	6406.67
508	97810	55200	24580	12150	6673.33
509	108040	62230	26200	12830	6843.33
510	110260	64830	28500	14230	7636.67
511	115110	66700	28710	14680	7943.33
512	120210	70370	31410	14680	8076.67
513	127310	73810	30840	15910	8523.33
514	133550	75580	33180	16370	8280
515	136770	78020	34160	16890	8856.67
516	143190	81280	35710	17200	9330
517	145090	83680	34490	17670	9410
518	146780	85530	36410	18040	9733.33
519	150370	85260	37340	17840	10053.3
520	154660	86440	38280	18220	10070
521	155950	86640	38610	18900	10126.7
522	157250	89840	38110	17780	10203.3
523	156370	86690	38150	18880	9780
524	157250	88090	38130	17880	9923.33
525	154670	88240	37720	18270	10060
526	155230	87540	37570	18450	9636.67
527	154990	88530	38260	17680	10070
528	152790	87400	37320	17280	9460
529	154510	84570	37340	18210	9843.33
530	148340	84750	36360	17550	9943.33
531	147600	82860	36220	17030	9523.33
532	148340	82210	34540	16670	9080
533	143750	80270	34910	16580	8996.67
534	141280	78790	34240	16440	8936.67
535	138740	78120	33940	16320	8753.33
536	135820	76780	33290	15660	9000
537	136470	75520	32580	16180	8786.67
538	131580	73610	31430	15510	8506.67
539	128840	72820	31240	15470	8500
540	127270	71010	31400	15390	8236.67
541	122460	69960	30280	14610	7986.67
542	120550	67590	29320	14530	7820
543	118740	66920	28190	14180	7713.33
544	115590	65280	28190	13930	7533.33
545	116290	64120	28000	13950	7030
546	112860	62620	27370	13830	7056.67
547	110930	62970	25720	13340	7223.33
548	105470	60600	26120	12740	7060
549	105460	59510	25260	12710	6803.33
550	102190	57690	24970	12170	6433.33
551	100360	56790	24750	12080	6623.33
552	100900	56800	23720	11310	6400
553	97800	54560	24000	11360	6186.67
554	94560	52740	23850	10580	6176.67
555	94520	50910	21760	10520	5903.33
556	92620	50810	21020	10650	6003.33
557	89080	50890	21410	10430	5643.33
558	87770	49210	20780	9730	5803.33
559	83100	48750	20930	9440	5680
560	84190	47620	20480	9380	5673.33
561	80990	44710	19370	9610	5410
562	79790	45000	19460	9470	4946.67
563	78150	43350	19140	9230	5426.67
564	76860	42100	18030	8790	4970
565	74550	41510	17490	9030	4746.67
566	72070	40090	17680	8280	4723.33
567	70500	38760	17550	8500	4470
568	70090	37720	16630	8350	4696.67
569	67480	37850	16960	8470	4253.33
570	66470	37050	16680	8080	4270
571	64050	35460	15790	7990	4336.67
572	63170	34540	14620	7600	4153.33
573	62080	33700	14890	7190	4090
574	61400	33270	14220	6970	3896.67
575	58060	33590	15070	6770	3716.67
576	56220	30870	13490	7280	3840
577	56370	30940	13380	6690	3716.67
578	53710	29890	13200	6290	3623.33
579	51750	29420	12810	6410	3443.33
580	51230	28510	12790	6650	3336.67
581	50910	27650	13400	6290	3586.67
582	48900	26320	11900	5810	3003.33
583	45280	26970	11610	6040	3263.33
584	45590	25710	11040	5260	2850
585	43470	25500	10640	5150	2880
586	41880	23110	11070	5000	2980
587	42000	22760	10580	5070	2893.33
588	41150	22800	10210	4860	2860
589	39650	21800	9440	4860	2626.67
590	38210	22660	9440	4810	2426.67
591	36630	20460	9290	4600	2813.33
592	36790	19980	9270	4300	2496.67
593	33920	19190	8950	4480	2323.33
594	34050	18650	8230	4180	2576.67
595	33470	18700	8270	3900	2256.67
596	32440	18080	8000	4340	2310
597	29620	17770	8070	3960	2260
598	30060	16400	7630	3710	2003.33
599	28870	15800	7040	3560	1973.33
600	28490	16170	6400	3690	2046.67
601	26100	15340	7090	3320	1930
602	27290	14540	6480	3290	1836.67
603	25970	14860	6080	2710	1890
604	25600	14200	5720	2920	1773.33
605	23890	12970	5660	3000	1800
606	23610	12730	5940	2780	1853.33
607	22500	12850	5200	2610	1760
608	21200	12810	5520	2680	1586.67
609	20620	11720	5210	2710	1503.33
610	21060	11120	5380	2390	1590
611	18520	11190	5120	2670	1540
612	19250	10930	4590	2500	1526.67
613	18550	10740	4660	2420	1473.33
614	17880	9930	4570	2480	1366.67
615	17820	9810	4170	2380	1363.33
616	16990	9500	4310	2350	1263.33
617	16480	8940	3930	2040	1326.67
618	14890	9240	4030	1820	1176.67
619	16140	8450	3600	1790	1173.33
620	15160	8410	3710	1810	1103.33
621	14360	8100	3430	1940	1060
622	14180	7600	3790	1900	1166.67
623	13750	7860	3340	1680	1060
624	12440	7480	3400	1730	1013.33
625	13140	6990	3580	1690	1123.33
626	12530	6690	3100	1640	1040
627	11380	6830	3070	1820	980
628	12170	6540	2950	1600	966.667
629	10630	6340	2950	1330	883.333
630	10510	6020	2650	1530	843.333
631	10020	5870	2620	1530	900
632	10290	5120	2880	1360	853.333
633	9340	5590	2320	1210	870
634	9240	5310	2430	1050	786.667
635	9050	4760	2520	1170	760
636	8580	4980	2310	1120	770
637	8410	4830	2310	1230	653.333
638	8120	4640	2260	960	736.667
639	8360	4910	1840	1250	683.333
640	7540	4560	2080	1020	743.333
641	7470	4090	2240	1030	783.333
642	7100	4010	1790	910	616.667
643	6570	3650	1860	900	640
644	6650	3800	1670	950	666.667
645	6590	3420	1600	920	590
646	6160	3370	1470	730	666.667
647	5610	3330	1670	920	536.667
648	5640	3160	1700	790	500
649	5300	3100	1530	960	580
650	4950	2700	1540	730	593.333
651	4970	3100	1450	850	506.667
652	5080	2650	1470	1000	626.667
653	4230	2900	1330	820	496.667
654	4450	2340	1310	700	503.333
655	4210	2510	1120	610	486.667
656	4680	2580	1410	750	553.333
657	3770	2720	1170	820	466.667
658	4090	2190	1150	670	463.333
659	3710	2290	970	730	433.333
660	3600	2110	1060	780	506.667
661	3760	2040	1280	530	456.667
662	3600	2240	930	600	490
663	3350	1860	910	520	440
664	3310	1880	950	480	383.333
665	3450	2020	850	610	383.333
666	2810	1890	980	570	460
667	2930	1630	780	580	386.667
668	3040	1780	750	490	370
669	2740	1780	830	500	386.667
670	2580	1530	860	400	323.333
671	2700	1320	750	480	360
672	2450	1470	670	430	383.333
673	2500	1600	730	530	356.667
674	2590	1340	700	490	320
675	2150	1220	680	390	330
676	2160	1040	710	530	350
677	2180	1220	800	480	296.667
678	1800	1380	530	450	323.333
679	2100	1210	810	520	350
680	1710	1060	610	370	403.333
681	2000	1190	630	440	256.667
682	1930	1080	590	480	286.667
683	1620	1150	490	450	340
684	1630	990	650	450	320
685	1840	970	620	470	330
686	1550	940	460	260	330
687	1380	820	550	330	290
688	1250	1030	430	320	343.333
689	1000	910	410	300	336.667
690	1630	870	560	420	280
691	1460	840	420	410	340
692	1030	730	410	360	260
693	1200	670	390	300	270
694	1290	900	500	390	256.667
695	1280	830	340	340	293.333
696	1180	650	420	350	283.333
697	910	690	310	390	336.667
698	980	650	400	390	226.667
699	1020	580	370	280	296.667
700	910	660	390	360	306.667
701	970	600	370	390	316.667
702	1000	700	430	330	236.667
703	810	590	440	190	296.667
704	970	560	360	310	240
705	850	640	310	270	246.667
706	690	520	460	290	240
707	810	550	420	240	253.333
708	710	560	390	400	253.333
709	750	650	250	250	270
710	590	480	350	330	280
711	760	550	340	220	286.667
712	620	480	420	280	236.667
713	630	560	250	370	256.667
714	760	380	250	370	206.667
715	680	510	260	250	226.667
716	740	380	250	310	260
717	730	510	330	180	263.333
718	570	420	220	190	273.333
719	610	350	260	360	206.667
720	590	420	360	270	236.667
721	460	450	450	220	246.667
722	450	320	230	230	303.333
723	570	380	360	280	206.667
724	580	420	240	200	210
725	470	410	260	170	193.333
726	390	430	320	300	183.333
727	560	340	290	260	226.667
728	520	370	360	220	213.333
729	490	440	210	210	243.333
730	510	480	430	250	260
731	320	360	230	170	230
732	480	280	220	300	253.333
733	310	230	240	330	206.667
734	450	390	250	240	250
735	450	250	260	250	196.667
736	360	280	200	210	190
737	410	410	270	260	290
738	420	350	220	140	253.333
739	460	350	320	210	266.667
740	360	320	220	170	233.333
741	310	330	240	270	246.667
742	390	210	220	220	183.333
743	350	250	360	170	216.667
744	270	290	310	330	203.333
745	480	260	240	190	260
746	260	310	310	250	206.667
747	330	250	390	200	250
748	350	350	140	210	243.333
749	210	310	330	150	236.667
750	310	180	180	190	233.333
751	300	310	290	170	260
752	230	390	260	270	253.333
753	400	230	240	220	246.667
754	320	280	320	260	220
755	350	230	410	140	246.667
756	320	260	260	130	236.667
757	360	280	240	280	226.667
758	230	320	200	200	253.333
759	260	250	210	220	190
760	370	300	290	220	256.667
761	330	160	290	240	283.333
762	270	220	230	200	253.333
763	210	220	200	140	203.333
764	220	230	250	200	203.333
765	330	180	250	210	220
766	280	220	250	230	256.667
767	280	250	220	210	260
768	300	130	260	230	190
769	210	200	220	210	246.667
770	230	200	220	220	210
771	250	280	220	250	196.667
772	310	300	210	170	256.667
773	280	270	220	180	266.667
774	170	300	220	230	223.333
775	250	260	210	300	260
776	290	290	260	200	270
777	210	270	210	200	233.333
778	220	220	260	270	216.667
779	270	300	260	260	183.333
780	260	210	240	260	253.333
781	260	190	220	300	283.333
782	310	160	210	250	213.333
783	240	240	210	290	256.667
784	320	250	200	210	250
785	290	180	110	230	240
786	270	160	240	250	263.333
787	290	190	240	220	176.667
788	230	220	340	230	240
789	300	190	220	280	226.667
790	280	130	180	250	206.667
791	210	170	290	200	223.333
792	170	250	260	210	196.667
793	190	260	200	320	193.333
794	200	260	210	280	206.667
795	180	310	250	310	220
796	220	200	220	240	206.667
797	270	230	260	180	170
798	290	160	180	200	250
799	250	210	150	270	170
800	250	240	210	190	276.667

## Sheet: panel f
λ (nm)	2000 nM	1000 nM	500 nM	250 nM	125 nM	62.5 nM
800	-0.00161	0.001711	-0.00186	0.002077	-0.00012	0
799	-0.00164	0.001656	-0.00189	0.002039	-0.00016	-2.4e-05
798	-0.00165	0.001657	-0.00193	0.002022	-0.00015	-1.4e-05
797	-0.00162	0.001689	-0.00193	0.002037	-0.00013	6e-06
796	-0.00158	0.001733	-0.00188	0.002069	-0.00013	2.2e-05
795	-0.00159	0.001778	-0.00185	0.00208	-0.00013	2e-05
794	-0.00158	0.001713	-0.00191	0.002033	-0.00015	4.1e-05
793	-0.0016	0.001699	-0.00195	0.002021	-0.00015	5e-06
792	-0.00162	0.001698	-0.00197	0.002016	-0.00014	-7e-06
791	-0.00164	0.001703	-0.00196	0.002014	-0.00013	1.2e-05
790	-0.00163	0.001722	-0.00195	0.00202	-0.00012	2.2e-05
789	-0.00166	0.0017	-0.00199	0.001991	-0.00016	5e-06
788	-0.00162	0.001739	-0.00202	0.001994	-0.00014	2.2e-05
787	-0.0016	0.001779	-0.00202	0.002016	-0.00011	4.2e-05
786	-0.00161	0.001807	-0.00202	0.002038	-9.7e-05	5.9e-05
785	-0.00164	0.001827	-0.00204	0.002037	-8.8e-05	6.9e-05
784	-0.00163	0.001809	-0.0021	0.00199	-0.00011	1.5e-05
783	-0.00161	0.001805	-0.0021	0.001968	-0.00011	2.7e-05
782	-0.0016	0.001833	-0.00207	0.001992	-8.9e-05	6e-05
781	-0.00159	0.001874	-0.00205	0.002024	-6e-05	8.5e-05
780	-0.00159	0.001892	-0.0021	0.002017	-5e-05	8.4e-05
779	-0.00162	0.001861	-0.00214	0.001981	-6.7e-05	8.1e-05
778	-0.0016	0.001868	-0.00216	0.001949	-7.4e-05	9.7e-05
777	-0.00159	0.001854	-0.00219	0.001938	-8.4e-05	0.000105
776	-0.0016	0.00187	-0.00219	0.001956	-7.4e-05	0.00012
775	-0.0016	0.001946	-0.00216	0.001987	-4.1e-05	0.000146
774	-0.0016	0.001899	-0.00224	0.001932	-8.7e-05	0.000109
773	-0.00161	0.001914	-0.00227	0.001943	-0.00011	9.8e-05
772	-0.00162	0.001915	-0.00228	0.001932	-0.00011	9.9e-05
771	-0.00163	0.001926	-0.00229	0.001919	-9.8e-05	0.000114
770	-0.00162	0.001958	-0.0023	0.001923	-7.8e-05	0.000137
769	-0.00162	0.001934	-0.00234	0.001924	-8.8e-05	0.000128
768	-0.00164	0.001944	-0.00234	0.001909	-8e-05	0.000142
767	-0.00161	0.001968	-0.00234	0.001885	-7.8e-05	0.000177
766	-0.00159	0.002001	-0.00234	0.001894	-6.7e-05	0.000195
765	-0.00161	0.002029	-0.00235	0.001936	-4.7e-05	0.000178
764	-0.00161	0.001999	-0.00238	0.001904	-7.2e-05	0.000164
763	-0.00162	0.002019	-0.00239	0.001905	-5.3e-05	0.000169
762	-0.00161	0.002038	-0.00239	0.001919	-4.9e-05	0.000179
761	-0.00158	0.002059	-0.00239	0.001931	-4.6e-05	0.000189
760	-0.00156	0.002075	-0.00239	0.001921	-3.8e-05	0.000191
759	-0.00158	0.002055	-0.00241	0.001863	-5.9e-05	0.000176
758	-0.00161	0.002042	-0.00245	0.001856	-7.9e-05	0.000187
757	-0.00162	0.00205	-0.00244	0.001847	-9.6e-05	0.000185
756	-0.00161	0.002092	-0.0024	0.001861	-6.7e-05	0.000218
755	-0.00161	0.002133	-0.00238	0.001886	-1.7e-05	0.000266
754	-0.00161	0.002063	-0.00249	0.00185	-5.8e-05	0.000212
753	-0.0016	0.002105	-0.00247	0.00184	-6.3e-05	0.000201
752	-0.00158	0.002126	-0.00245	0.00186	-3.4e-05	0.000215
751	-0.00157	0.002148	-0.00243	0.001868	-3e-05	0.000239
750	-0.00159	0.002168	-0.00244	0.001857	-5.4e-05	0.000259
749	-0.00159	0.002154	-0.00246	0.00186	-5.4e-05	0.000256
748	-0.00161	0.002145	-0.00248	0.001849	-4.7e-05	0.000251
747	-0.00162	0.002155	-0.00249	0.001825	-3.9e-05	0.000239
746	-0.00162	0.002182	-0.00247	0.001828	-3e-05	0.000252
745	-0.00159	0.002206	-0.00245	0.001842	-2.7e-05	0.000287
744	-0.00158	0.002196	-0.00245	0.001818	-3.9e-05	0.000317
743	-0.00161	0.002208	-0.00245	0.001833	-2.9e-05	0.000315
742	-0.00159	0.002207	-0.00244	0.001832	-2.1e-05	0.000323
741	-0.00158	0.002217	-0.00246	0.001832	2e-06	0.000333
740	-0.00159	0.002236	-0.00247	0.001841	1.8e-05	0.000341
739	-0.00158	0.002246	-0.00244	0.001858	-7e-06	0.00035
738	-0.00159	0.002239	-0.00245	0.001846	0	0.000343
737	-0.00161	0.002217	-0.00246	0.001816	-5e-06	0.000334
736	-0.00163	0.002227	-0.00246	0.001835	-5e-06	0.000353
735	-0.00163	0.002246	-0.00247	0.001852	7e-06	0.000378
734	-0.00164	0.002246	-0.00249	0.001812	3.7e-05	0.00039
733	-0.00161	0.00229	-0.00247	0.001853	8.9e-05	0.000468
732	-0.00164	0.002274	-0.00246	0.001848	6.8e-05	0.000453
731	-0.00164	0.00228	-0.00244	0.001864	7.9e-05	0.000445
730	-0.00162	0.002292	-0.00243	0.001874	9.7e-05	0.000439
729	-0.00162	0.002277	-0.00246	0.001849	8.5e-05	0.000416
728	-0.00165	0.002219	-0.0025	0.001824	6.2e-05	0.000399
727	-0.00167	0.00223	-0.0025	0.001821	6.4e-05	0.0004
726	-0.00165	0.002259	-0.00248	0.001839	0.000101	0.000434
725	-0.00165	0.002268	-0.00248	0.001837	0.000108	0.000441
724	-0.00169	0.002243	-0.00253	0.001801	6.7e-05	0.000398
723	-0.00172	0.002212	-0.00254	0.001768	7.7e-05	0.000381
722	-0.00167	0.002223	-0.00252	0.001803	7.7e-05	0.000431
721	-0.00166	0.002248	-0.00251	0.001841	9.2e-05	0.000475
720	-0.00167	0.002262	-0.0025	0.001848	0.000105	0.000479
719	-0.00169	0.002252	-0.0025	0.001819	0.000107	0.000448
718	-0.00169	0.002223	-0.00253	0.001791	0.000101	0.000434
717	-0.00171	0.002232	-0.00252	0.001779	0.00011	0.000459
716	-0.00171	0.002266	-0.00251	0.001803	0.00013	0.000484
715	-0.00171	0.002277	-0.00252	0.001824	0.000134	0.00049
714	-0.00172	0.002256	-0.00253	0.001823	0.00012	0.000474
713	-0.00174	0.002229	-0.00254	0.001803	0.000109	0.000442
712	-0.00175	0.002222	-0.00257	0.001808	0.000108	0.000453
711	-0.00172	0.00225	-0.00256	0.001827	0.000137	0.00049
710	-0.00173	0.002248	-0.00256	0.001799	0.000131	0.000498
709	-0.00176	0.002228	-0.00258	0.001757	0.000107	0.000481
708	-0.00176	0.002233	-0.00257	0.001775	0.000123	0.000478
707	-0.00174	0.002207	-0.00257	0.001774	0.000126	0.000469
706	-0.00175	0.002258	-0.00255	0.001768	0.000162	0.000501
705	-0.00175	0.002259	-0.00256	0.001759	0.000149	0.000493
704	-0.00177	0.002233	-0.00258	0.001752	0.00012	0.000476
703	-0.00179	0.002239	-0.0026	0.001752	0.000137	0.000508
702	-0.00178	0.002232	-0.0026	0.00175	0.000154	0.000522
701	-0.00178	0.00223	-0.00262	0.001742	0.00016	0.000517
700	-0.00178	0.002245	-0.00261	0.001745	0.000161	0.000533
699	-0.00177	0.002259	-0.0026	0.00175	0.000163	0.00054
698	-0.00178	0.002251	-0.00261	0.001742	0.000167	0.000513
697	-0.00179	0.002223	-0.00266	0.001721	0.000144	0.000506
696	-0.00177	0.002268	-0.0026	0.001763	0.000177	0.00057
695	-0.00177	0.002269	-0.00261	0.001755	0.000173	0.00058
694	-0.00178	0.002253	-0.00262	0.001739	0.000163	0.000569
693	-0.00179	0.002257	-0.00261	0.001744	0.000179	0.000578
692	-0.00177	0.002276	-0.00263	0.001722	0.000201	0.000603
691	-0.0018	0.002282	-0.00262	0.001737	0.000187	0.00059
690	-0.00181	0.00227	-0.00264	0.001712	0.000172	0.000588
689	-0.00182	0.002268	-0.00265	0.001702	0.000167	0.000593
688	-0.00182	0.002287	-0.00264	0.00173	0.000173	0.000598
687	-0.00179	0.002301	-0.00264	0.001755	0.000176	0.000598
686	-0.00177	0.002296	-0.00262	0.001759	0.000193	0.000629
685	-0.00177	0.002284	-0.00263	0.001747	0.000183	0.000622
684	-0.00178	0.002274	-0.00265	0.001741	0.000188	0.000618
683	-0.00179	0.002268	-0.00268	0.00174	0.000206	0.000624
682	-0.00178	0.002267	-0.00269	0.001728	0.000188	0.000609
681	-0.00178	0.002307	-0.00264	0.001749	0.000205	0.000658
680	-0.00178	0.002298	-0.00265	0.001734	0.000196	0.000664
679	-0.00178	0.002311	-0.00266	0.001731	0.000193	0.000661
678	-0.00178	0.002318	-0.00267	0.001729	0.000199	0.00066
677	-0.00181	0.002265	-0.00269	0.001697	0.000201	0.00066
676	-0.00178	0.002315	-0.00262	0.001785	0.000228	0.000679
675	-0.0018	0.002288	-0.00266	0.001738	0.000201	0.000676
674	-0.00182	0.002271	-0.00269	0.001716	0.000187	0.000676
673	-0.00182	0.002265	-0.0027	0.001721	0.00019	0.000675
672	-0.0018	0.002256	-0.00271	0.001717	0.000197	0.000666
671	-0.00181	0.002274	-0.00272	0.001713	0.000192	0.000666
670	-0.00184	0.002238	-0.00273	0.001662	0.000143	0.000636
669	-0.00183	0.002236	-0.00272	0.001692	0.00015	0.000643
668	-0.00182	0.002236	-0.00273	0.001712	0.000161	0.00066
667	-0.00181	0.002234	-0.00276	0.001691	0.000157	0.000678
666	-0.00178	0.002313	-0.00271	0.001764	0.000225	0.000736
665	-0.00181	0.002292	-0.00271	0.001759	0.000217	0.000703
664	-0.00183	0.002298	-0.00272	0.001763	0.000209	0.000717
663	-0.00183	0.002321	-0.00273	0.001769	0.000222	0.000753
662	-0.00182	0.002342	-0.00272	0.001772	0.000257	0.000786
661	-0.00182	0.00234	-0.00269	0.001788	0.00029	0.000815
660	-0.0018	0.002337	-0.00268	0.001814	0.000291	0.000832
659	-0.0018	0.002328	-0.00267	0.001821	0.00031	0.000828
658	-0.00179	0.002329	-0.00268	0.001818	0.000317	0.000811
657	-0.00178	0.002344	-0.00269	0.001817	0.000314	0.000806
656	-0.0018	0.002362	-0.00268	0.001823	0.000328	0.000845
655	-0.00181	0.002319	-0.00271	0.001779	0.000295	0.000795
654	-0.00181	0.002324	-0.00272	0.001787	0.000309	0.000821
653	-0.00181	0.002306	-0.00276	0.001779	0.000274	0.000811
652	-0.00182	0.002291	-0.00278	0.001766	0.000247	0.000797
651	-0.00181	0.002307	-0.00274	0.001773	0.000281	0.00082
650	-0.00181	0.002315	-0.00274	0.00179	0.0003	0.000834
649	-0.00181	0.002313	-0.00278	0.001766	0.000257	0.0008
648	-0.0018	0.002324	-0.00278	0.001778	0.000252	0.000813
647	-0.0018	0.002343	-0.00275	0.001802	0.000278	0.000842
646	-0.00181	0.002352	-0.00274	0.001823	0.000305	0.000856
645	-0.00179	0.002335	-0.00277	0.001825	0.000303	0.000843
644	-0.00179	0.002319	-0.00278	0.001777	0.00029	0.00085
643	-0.0018	0.002307	-0.00279	0.0018	0.000303	0.00086
642	-0.00181	0.0023	-0.00278	0.001801	0.000286	0.000868
641	-0.00182	0.0023	-0.00278	0.001801	0.000279	0.000856
640	-0.00183	0.002297	-0.00279	0.001795	0.000282	0.000834
639	-0.00184	0.002277	-0.00279	0.001755	0.000255	0.000832
638	-0.00183	0.002305	-0.00277	0.001812	0.000299	0.000881
637	-0.00179	0.002356	-0.00274	0.001842	0.000338	0.000918
636	-0.00178	0.002364	-0.00275	0.001841	0.000338	0.000908
635	-0.00178	0.002337	-0.00279	0.001826	0.000314	0.000885
634	-0.00178	0.002318	-0.00279	0.001825	0.000301	0.000913
633	-0.00179	0.002342	-0.00279	0.001832	0.000294	0.000918
632	-0.00178	0.002347	-0.00279	0.001842	0.000308	0.00092
631	-0.0018	0.002328	-0.00282	0.001836	0.000301	0.000916
630	-0.0018	0.002312	-0.00284	0.001829	0.000306	0.00092
629	-0.00178	0.002322	-0.0028	0.001843	0.000355	0.000939
628	-0.00181	0.002299	-0.00284	0.001833	0.000319	0.000934
627	-0.00178	0.002338	-0.00279	0.001875	0.00035	0.000985
626	-0.00177	0.002333	-0.0028	0.001872	0.000335	0.000972
625	-0.00178	0.002316	-0.00283	0.001847	0.000313	0.00094
624	-0.00177	0.002322	-0.00282	0.001841	0.00033	0.000949
623	-0.00175	0.0023	-0.00286	0.001848	0.00031	0.000946
622	-0.00176	0.002348	-0.00283	0.001841	0.000341	0.000972
621	-0.00177	0.002349	-0.00281	0.001851	0.000355	0.000989
620	-0.00176	0.00233	-0.00282	0.001868	0.000351	0.001003
619	-0.00175	0.002324	-0.00283	0.001871	0.000341	0.001016
618	-0.00179	0.002324	-0.00281	0.001845	0.000364	0.000999
617	-0.00178	0.002358	-0.0028	0.001901	0.000358	0.001022
616	-0.00176	0.002358	-0.0028	0.0019	0.00037	0.001043
615	-0.00174	0.002347	-0.00281	0.001894	0.000383	0.001042
614	-0.00173	0.00234	-0.0028	0.001905	0.000375	0.00102
613	-0.00173	0.002318	-0.00285	0.001869	0.000331	0.001006
612	-0.00174	0.002319	-0.00284	0.001886	0.000346	0.001016
611	-0.00174	0.002306	-0.00285	0.001883	0.000341	0.001026
610	-0.00172	0.002318	-0.00286	0.001882	0.000326	0.001035
609	-0.00168	0.002355	-0.00286	0.001899	0.000327	0.001046
608	-0.00163	0.002367	-0.00282	0.001936	0.000374	0.001068
607	-0.00165	0.0024	-0.00278	0.001973	0.000419	0.001088
606	-0.00167	0.002388	-0.0028	0.001948	0.00038	0.001088
605	-0.00166	0.002378	-0.00282	0.001921	0.000362	0.00109
604	-0.00164	0.002374	-0.00281	0.001925	0.000379	0.001091
603	-0.00163	0.002353	-0.00283	0.00196	0.000369	0.001065
602	-0.00161	0.002404	-0.00282	0.001975	0.000397	0.001118
601	-0.00161	0.002385	-0.00282	0.00197	0.000391	0.001133
600	-0.00159	0.002379	-0.00282	0.001973	0.000376	0.00111
599	-0.00156	0.002395	-0.00283	0.001982	0.000366	0.001084
598	-0.00156	0.002398	-0.00284	0.001976	0.000369	0.0011
597	-0.00156	0.002406	-0.00282	0.001963	0.000389	0.001076
596	-0.00155	0.002368	-0.00285	0.001945	0.000368	0.001058
595	-0.0015	0.002382	-0.00284	0.001966	0.000389	0.001098
594	-0.00145	0.002421	-0.0028	0.001996	0.000418	0.001153
593	-0.00142	0.002425	-0.0028	0.001987	0.000394	0.001161
592	-0.00138	0.002487	-0.00276	0.002015	0.0004	0.001163
591	-0.00136	0.002441	-0.00281	0.001994	0.00036	0.001132
590	-0.00131	0.002434	-0.00281	0.001985	0.000367	0.001125
589	-0.00125	0.002476	-0.00277	0.002019	0.000407	0.001162
588	-0.00119	0.002531	-0.00273	0.002091	0.000442	0.001228
587	-0.00111	0.002528	-0.00272	0.002085	0.000458	0.001226
586	-0.00107	0.002542	-0.00274	0.002045	0.000433	0.001186
585	-0.00102	0.002553	-0.00275	0.002035	0.000409	0.001192
584	-0.00095	0.00256	-0.00274	0.002053	0.000415	0.00121
583	-0.00086	0.002571	-0.00272	0.002083	0.000453	0.001209
582	-0.00075	0.00261	-0.0027	0.002093	0.000441	0.001246
581	-0.00066	0.002664	-0.0027	0.002101	0.000457	0.001234
580	-0.00057	0.002718	-0.00267	0.002114	0.00047	0.001256
579	-0.00044	0.002762	-0.00263	0.002137	0.000477	0.001269
578	-0.00029	0.002797	-0.0026	0.002165	0.000487	0.001256
577	-0.00013	0.002855	-0.00254	0.002173	0.000521	0.001288
576	3.7e-05	0.002925	-0.00253	0.002216	0.000513	0.001294
575	0.000204	0.002982	-0.00251	0.002217	0.0005	0.00129
574	0.000387	0.003041	-0.00249	0.002234	0.000507	0.001316
573	0.000602	0.003114	-0.00246	0.002279	0.000535	0.00136
572	0.000857	0.003199	-0.00243	0.002292	0.000553	0.001334
571	0.00115	0.003275	-0.00234	0.002318	0.000572	0.001353
570	0.001475	0.003402	-0.00228	0.002359	0.000595	0.001379
569	0.001842	0.003546	-0.00223	0.002395	0.000613	0.001395
568	0.002237	0.00368	-0.00218	0.002432	0.000638	0.001409
567	0.00262	0.003794	-0.00205	0.002497	0.000701	0.001451
566	0.002983	0.003891	-0.00205	0.00248	0.000673	0.001423
565	0.003477	0.004064	-0.00195	0.002555	0.000739	0.001468
564	0.003981	0.004245	-0.00185	0.002602	0.00079	0.001503
563	0.004497	0.004427	-0.00176	0.002624	0.000808	0.001524
562	0.0051	0.004643	-0.00167	0.002702	0.000836	0.001574
561	0.005722	0.004827	-0.00155	0.002762	0.000839	0.001579
560	0.006438	0.005059	-0.00141	0.002809	0.000878	0.001594
559	0.00721	0.005305	-0.00128	0.002872	0.000931	0.001618
558	0.008043	0.005591	-0.00112	0.002971	0.001002	0.00167
557	0.008947	0.005945	-0.00089	0.003109	0.001093	0.001759
556	0.009845	0.00623	-0.0008	0.00317	0.001079	0.001748
555	0.010886	0.006567	-0.00059	0.003308	0.001183	0.001797
554	0.011909	0.006927	-0.00039	0.003415	0.001263	0.001831
553	0.012951	0.007312	-0.0002	0.003492	0.001318	0.001861
552	0.014083	0.007721	1e-05	0.003569	0.00138	0.00191
551	0.015212	0.008109	0.000192	0.003643	0.00139	0.001934
550	0.016428	0.008553	0.000453	0.003833	0.001496	0.002018
549	0.01767	0.009044	0.000739	0.004013	0.00161	0.00208
548	0.018959	0.009567	0.001032	0.004176	0.001709	0.002128
547	0.020282	0.010094	0.001313	0.004331	0.001783	0.002179
546	0.021645	0.010618	0.001567	0.004473	0.001835	0.002238
545	0.023085	0.011212	0.001894	0.004625	0.00195	0.002283
544	0.024577	0.011858	0.00225	0.004838	0.002074	0.002373
543	0.026067	0.012534	0.002627	0.005048	0.002186	0.002479
542	0.027545	0.013227	0.003024	0.005226	0.002291	0.002573
541	0.029123	0.013964	0.003455	0.005468	0.002438	0.002678
540	0.030675	0.014694	0.003799	0.005653	0.002495	0.002687
539	0.032306	0.015497	0.004247	0.005901	0.002659	0.002778
538	0.033952	0.016374	0.004759	0.006191	0.002844	0.002909
537	0.035599	0.017313	0.005288	0.006491	0.003002	0.003041
536	0.037353	0.0183	0.00582	0.006776	0.003189	0.003162
535	0.039034	0.019246	0.006317	0.007042	0.00329	0.003244
534	0.040595	0.020198	0.006859	0.007357	0.003459	0.003365
533	0.04206	0.021124	0.007377	0.00765	0.00362	0.003472
532	0.0435	0.022048	0.007883	0.007922	0.00377	0.003571
531	0.045024	0.02305	0.008482	0.008256	0.003987	0.003733
530	0.04648	0.024005	0.008974	0.008528	0.004094	0.003828
529	0.047898	0.025	0.009528	0.008846	0.00428	0.003945
528	0.049282	0.02599	0.010087	0.009159	0.004458	0.004059
527	0.050609	0.026936	0.010622	0.009453	0.004608	0.004168
526	0.051844	0.027807	0.011121	0.00974	0.004754	0.004289
525	0.053	0.028648	0.0116	0.009994	0.004836	0.004343
524	0.054069	0.02948	0.012046	0.010251	0.004999	0.004452
523	0.05504	0.03025	0.012485	0.010494	0.005163	0.004563
522	0.05588	0.030932	0.012877	0.010719	0.005289	0.004649
521	0.056562	0.031512	0.013175	0.01092	0.005364	0.004701
520	0.057131	0.031943	0.013447	0.011017	0.005408	0.00476
519	0.057516	0.032311	0.013704	0.011179	0.005489	0.004828
518	0.05773	0.03259	0.01385	0.011266	0.005541	0.004867
517	0.057792	0.032756	0.013913	0.011288	0.005555	0.004877
516	0.057725	0.032806	0.013946	0.011299	0.005546	0.004882
515	0.057543	0.032776	0.013943	0.011349	0.005568	0.004953
514	0.057136	0.032592	0.013845	0.011278	0.005544	0.004886
513	0.056639	0.032379	0.013741	0.011214	0.005529	0.004879
512	0.056032	0.032093	0.013591	0.011138	0.005496	0.004873
511	0.055288	0.031689	0.013355	0.011017	0.005418	0.004808
510	0.054414	0.031159	0.01304	0.010849	0.005304	0.004734
509	0.053483	0.030663	0.012786	0.010699	0.005233	0.004722
508	0.052476	0.030083	0.012466	0.010543	0.005133	0.004682
507	0.051415	0.029455	0.012115	0.010354	0.00505	0.004651
506	0.050313	0.028807	0.011753	0.010131	0.004973	0.004615
505	0.04915	0.028126	0.011345	0.009923	0.00479	0.004451
504	0.047946	0.027443	0.011015	0.009737	0.004712	0.004442
503	0.046694	0.026725	0.010597	0.009508	0.004617	0.00438
502	0.045498	0.026014	0.010193	0.009307	0.004522	0.004326
501	0.044409	0.025345	0.009839	0.00914	0.004426	0.004291
500	0.043407	0.02475	0.009495	0.008946	0.004305	0.004226
499	0.042353	0.024224	0.00922	0.008813	0.004277	0.00418
498	0.0414	0.02369	0.00895	0.008657	0.004179	0.004134
497	0.040433	0.023131	0.008666	0.008474	0.004073	0.004088
496	0.039468	0.022593	0.008378	0.008287	0.003985	0.004034
495	0.038601	0.022145	0.008111	0.008135	0.003913	0.003968
494	0.037752	0.021711	0.007892	0.008013	0.003836	0.003943
493	0.036921	0.021296	0.007663	0.00789	0.003788	0.003944
492	0.036127	0.020912	0.007436	0.007772	0.003745	0.003927
491	0.035342	0.020551	0.007226	0.007665	0.003686	0.00389
490	0.034536	0.020198	0.007043	0.007569	0.003604	0.003851
489	0.03379	0.019855	0.00687	0.007464	0.003593	0.003817
488	0.033069	0.019484	0.006686	0.007335	0.003563	0.003816
487	0.03232	0.019132	0.006507	0.007246	0.003494	0.003796
486	0.031585	0.018797	0.006319	0.007158	0.003426	0.003749
485	0.030896	0.018465	0.006122	0.007033	0.003393	0.003697
484	0.030145	0.018117	0.005977	0.006945	0.00335	0.003741
483	0.029449	0.01778	0.005787	0.006867	0.003311	0.003758
482	0.028663	0.017358	0.005565	0.006755	0.003228	0.003683
481	0.02786	0.016948	0.00535	0.006639	0.00315	0.003612
480	0.027087	0.016599	0.005153	0.006536	0.003105	0.003606
479	0.026255	0.016201	0.004914	0.006414	0.003048	0.00359
478	0.025409	0.015682	0.004676	0.006236	0.002968	0.003566
477	0.024534	0.015221	0.004415	0.006101	0.002909	0.003539
476	0.023658	0.014753	0.004153	0.005981	0.002845	0.003485
475	0.022796	0.014272	0.00391	0.005864	0.002788	0.003444
474	0.021944	0.013856	0.003693	0.005776	0.002807	0.003534
473	0.021062	0.013318	0.0034	0.005594	0.002681	0.003432
472	0.020144	0.012852	0.003104	0.005443	0.002602	0.003416
471	0.019222	0.012347	0.002839	0.005272	0.002521	0.003367
470	0.018333	0.011817	0.002601	0.005102	0.002447	0.003285
469	0.017522	0.011372	0.002364	0.005009	0.002435	0.003265
468	0.016846	0.010972	0.002166	0.004919	0.00239	0.00328
467	0.016155	0.010574	0.001916	0.004774	0.002314	0.003249
466	0.015504	0.010216	0.001728	0.004677	0.002241	0.003213
465	0.014891	0.00989	0.001588	0.00462	0.002185	0.00319
464	0.014272	0.00956	0.001396	0.00452	0.002154	0.003183
463	0.013745	0.009228	0.001255	0.004433	0.002156	0.003192
462	0.013186	0.008906	0.001053	0.004315	0.002113	0.003168
461	0.012624	0.008586	0.000868	0.004184	0.002036	0.003134
460	0.012098	0.008277	0.000719	0.004068	0.00196	0.003103
459	0.011664	0.008013	0.000548	0.004013	0.001969	0.003074
458	0.011216	0.007834	0.000467	0.003984	0.001923	0.003066
457	0.010835	0.007617	0.000397	0.003935	0.001932	0.003081
456	0.010452	0.007392	0.00029	0.003874	0.001923	0.003072
455	0.010051	0.007187	0.000145	0.00382	0.001867	0.00303
454	0.009757	0.007023	8.8e-05	0.003818	0.001849	0.003031
453	0.009369	0.00686	-6e-05	0.003671	0.001811	0.002997
452	0.009009	0.006661	-0.00022	0.003579	0.001754	0.002969
451	0.00872	0.006486	-0.00029	0.003569	0.001748	0.002977
450	0.00848	0.00635	-0.00027	0.003594	0.001792	0.00301
449	0.008122	0.006097	-0.00046	0.003474	0.001665	0.002948
448	0.00791	0.005996	-0.00049	0.003507	0.001712	0.003034
447	0.007588	0.00582	-0.00056	0.003437	0.001682	0.003008
446	0.007289	0.005668	-0.00062	0.003366	0.001669	0.002994
445	0.007035	0.005558	-0.00071	0.003326	0.001664	0.003013
444	0.006746	0.005433	-0.00086	0.003273	0.001585	0.002992
443	0.006555	0.005342	-0.00088	0.003266	0.001654	0.003034
442	0.006342	0.005196	-0.00098	0.00323	0.001663	0.003029
441	0.006116	0.005026	-0.00107	0.003192	0.001629	0.003039
440	0.005871	0.004875	-0.00112	0.003168	0.00159	0.003051
439	0.005616	0.00476	-0.00116	0.003144	0.001574	0.003044
438	0.005425	0.004642	-0.00121	0.003035	0.00156	0.003029
437	0.00527	0.004607	-0.00133	0.003032	0.001529	0.002987
436	0.005074	0.004479	-0.0014	0.003004	0.001499	0.003016
435	0.004871	0.004317	-0.00143	0.00296	0.001497	0.003019
434	0.004683	0.00419	-0.00146	0.002925	0.001517	0.002992
433	0.004525	0.004152	-0.0015	0.002929	0.001526	0.003013
432	0.004469	0.004178	-0.00146	0.003009	0.001575	0.003089
431	0.004264	0.003973	-0.00157	0.002926	0.001503	0.003073
430	0.004081	0.003849	-0.00165	0.002889	0.001545	0.003059
429	0.003932	0.003823	-0.00168	0.002857	0.001579	0.003051
428	0.003805	0.003817	-0.00172	0.002791	0.001491	0.003052
427	0.003749	0.003732	-0.00177	0.002863	0.001467	0.003109
426	0.003707	0.003712	-0.00175	0.002796	0.00152	0.003151
425	0.003583	0.00364	-0.00177	0.002798	0.001565	0.003148
424	0.003439	0.003587	-0.00182	0.00282	0.001536	0.003163
423	0.00333	0.003565	-0.00188	0.002845	0.001485	0.003187
422	0.003278	0.003521	-0.00186	0.002877	0.001534	0.003164
421	0.003118	0.003359	-0.00191	0.002757	0.001549	0.003158
420	0.002985	0.003271	-0.00198	0.002709	0.001498	0.003157
419	0.002947	0.003319	-0.00199	0.002696	0.001518	0.003188
418	0.002881	0.003333	-0.002	0.002697	0.00155	0.0032
417	0.002715	0.003215	-0.00204	0.002695	0.001525	0.003182
416	0.002661	0.003222	-0.00205	0.002681	0.001511	0.003279
415	0.00259	0.003142	-0.00204	0.002697	0.001562	0.003255
414	0.002528	0.003072	-0.00204	0.002754	0.001571	0.003268
413	0.002476	0.003053	-0.00203	0.002777	0.001569	0.00331
412	0.002422	0.003059	-0.00205	0.002742	0.001564	0.003337
411	0.00234	0.002963	-0.00215	0.002733	0.001514	0.003268
410	0.002227	0.002896	-0.00218	0.002742	0.001561	0.00338
409	0.002188	0.002913	-0.00213	0.002767	0.001588	0.003404
408	0.002165	0.002893	-0.0021	0.002802	0.001615	0.00342
407	0.002141	0.00283	-0.00212	0.002813	0.001662	0.003446
406	0.002166	0.002905	-0.00218	0.002726	0.00173	0.003389
405	0.001939	0.00273	-0.00219	0.002691	0.001645	0.003313
404	0.00197	0.002795	-0.00214	0.002748	0.001696	0.003479
403	0.001948	0.002846	-0.0022	0.00274	0.001728	0.003599
402	0.001803	0.002783	-0.00236	0.002669	0.00168	0.003557
401	0.001786	0.002716	-0.00242	0.002728	0.00161	0.003472
400	0.001518	0.002066	-0.00287	0.002443	0.001427	0.003697

## Sheet: panel g
2e-06	0.057792
1e-06	0.032756
5e-07	0.013913
2.5e-07	0.011288
1.25e-07	0.005555
6.25e-08	0.004877

## Sheet: panel h
λ (nm)	2000 nM	1000 nM	500 nM	250 nM	125 nM
400	222.5	260	260	240	205
401	247.5	217.5	257.5	265	250
402	270	272.5	217.5	240	245
403	232.5	290	262.5	230	250
404	185	215	225	277.5	265
405	202.5	247.5	197.5	237.5	267.5
406	245	245	275	235	247.5
407	220	237.5	275	200	275
408	217.5	260	210	247.5	267.5
409	240	292.5	205	310	187.5
410	275	265	220	222.5	255
411	232.5	255	240	270	292.5
412	222.5	257.5	242.5	255	247.5
413	245	245	255	285	230
414	277.5	255	245	240	272.5
415	252.5	255	245	240	245
416	222.5	232.5	180	225	257.5
417	227.5	285	237.5	217.5	250
418	227.5	275	212.5	245	197.5
419	230	232.5	260	255	250
420	197.5	222.5	275	280	230
421	247.5	277.5	215	295	255
422	280	302.5	245	242.5	292.5
423	245	247.5	227.5	210	265
424	245	187.5	230	220	275
425	250	322.5	230	242.5	260
426	262.5	240	177.5	252.5	247.5
427	182.5	230	267.5	267.5	260
428	235	215	277.5	247.5	237.5
429	260	250	200	212.5	245
430	262.5	232.5	262.5	227.5	285
431	230	262.5	187.5	265	255
432	277.5	215	205	250	290
433	242.5	237.5	215	252.5	255
434	260	252.5	255	240	247.5
435	267.5	350	232.5	247.5	252.5
436	247.5	267.5	222.5	252.5	242.5
437	225	267.5	257.5	267.5	262.5
438	245	232.5	252.5	265	260
439	232.5	235	282.5	242.5	232.5
440	222.5	272.5	270	235	242.5
441	217.5	240	280	232.5	272.5
442	260	280	247.5	307.5	250
443	260	280	292.5	242.5	215
444	267.5	245	217.5	247.5	227.5
445	210	232.5	287.5	200	267.5
446	270	250	257.5	237.5	287.5
447	272.5	237.5	260	245	227.5
448	257.5	237.5	257.5	207.5	250
449	217.5	272.5	255	232.5	200
450	275	247.5	277.5	220	275
451	310	225	277.5	240	245
452	207.5	250	267.5	270	260
453	230	232.5	242.5	260	290
454	257.5	290	262.5	222.5	260
455	272.5	255	207.5	245	245
456	237.5	202.5	232.5	235	262.5
457	250	197.5	242.5	242.5	240
458	252.5	255	210	225	237.5
459	252.5	255	265	247.5	245
460	217.5	242.5	235	225	282.5
461	210	255	275	240	255
462	225	260	222.5	262.5	245
463	227.5	272.5	265	232.5	265
464	215	307.5	225	230	267.5
465	262.5	247.5	235	242.5	210
466	260	265	215	277.5	205
467	272.5	267.5	255	217.5	265
468	250	245	205	252.5	227.5
469	200	245	260	217.5	245
470	242.5	260	275	292.5	265
471	235	237.5	280	262.5	257.5
472	272.5	287.5	245	245	285
473	222.5	237.5	217.5	207.5	232.5
474	262.5	265	297.5	282.5	257.5
475	235	232.5	240	212.5	250
476	212.5	215	282.5	217.5	267.5
477	252.5	285	232.5	257.5	265
478	300	197.5	232.5	227.5	247.5
479	205	245	240	300	247.5
480	265	257.5	235	282.5	215
481	257.5	267.5	297.5	240	227.5
482	290	207.5	252.5	217.5	280
483	242.5	227.5	255	350	255
484	270	262.5	275	277.5	237.5
485	252.5	230	247.5	277.5	247.5
486	225	265	207.5	272.5	277.5
487	262.5	287.5	232.5	295	255
488	305	222.5	272.5	252.5	245
489	245	280	182.5	275	230
490	275	245	225	230	245
491	290	277.5	267.5	307.5	277.5
492	262.5	255	215	285	287.5
493	312.5	262.5	260	202.5	220
494	300	267.5	250	255	242.5
495	282.5	290	232.5	242.5	292.5
496	282.5	305	270	265	257.5
497	302.5	267.5	247.5	255	282.5
498	330	237.5	245	237.5	270
499	297.5	255	272.5	257.5	330
500	365	297.5	240	247.5	260
501	317.5	267.5	227.5	285	265
502	322.5	272.5	247.5	255	302.5
503	370	295	322.5	267.5	270
504	395	310	267.5	297.5	292.5
505	405	315	315	250	272.5
506	387.5	350	290	267.5	250
507	472.5	302.5	292.5	315	275
508	470	360	317.5	297.5	227.5
509	510	392.5	300	247.5	230
510	477.5	390	312.5	257.5	210
511	545	457.5	297.5	277.5	260
512	660	427.5	357.5	307.5	275
513	675	465	290	290	277.5
514	760	430	355	325	247.5
515	727.5	410	332.5	300	265
516	845	565	432.5	307.5	262.5
517	900	492.5	310	377.5	312.5
518	952.5	605	475	350	315
519	1665	1457.5	1682.5	1235	1477.5
520	5667.5	6480	7890	5125	5412.5
521	5502.5	6325	7415	4837.5	4317.5
522	1887.5	1602.5	1432.5	1052.5	832.5
523	1172.5	675	432.5	392.5	280
524	1327.5	650	427.5	357.5	295
525	1365	752.5	477.5	275	325
526	1575	830	430	367.5	340
527	1667.5	842.5	512.5	247.5	290
528	1820	902.5	582.5	385	252.5
529	1865	872.5	510	335	302.5
530	2005	1042.5	562.5	337.5	310
531	2175	987.5	630	350	317.5
532	2352.5	1145	667.5	400	325
533	2555	1142.5	580	430	285
534	2747.5	1327.5	652.5	325	305
535	2935	1342.5	815	395	287.5
536	3280	1507.5	732.5	412.5	357.5
537	3710	1577.5	835	400	382.5
538	3862.5	1722.5	805	487.5	387.5
539	4340	1765	1010	507.5	335
540	4792.5	1930	945	517.5	370
541	5222.5	2260	1072.5	540	397.5
542	5687.5	2422.5	1150	635	400
543	6165	2565	1180	622.5	437.5
544	6750	2845	1250	587.5	392.5
545	7310	2945	1355	725	492.5
546	8147.5	3255	1437.5	715	445
547	8445	3407.5	1585	700	445
548	9070	3805	1520	797.5	425
549	9797.5	3857.5	1667.5	832.5	490
550	10240	4097.5	1762.5	832.5	417.5
551	11052.5	4222.5	1787.5	985	535
552	12007.5	4772.5	2000	907.5	480
553	12247.5	4900	2002.5	922.5	477.5
554	13107.5	5195	2025	1020	560
555	13555	5440	2272.5	960	525
556	14575	5440	2450	1027.5	625
557	15387.5	5707.5	2327.5	1087.5	675
558	15775	6062.5	2525	1100	605
559	16277.5	6452.5	2632.5	1187.5	600
560	17385	6607.5	2807.5	1230	670
561	17767.5	6572.5	2887.5	1260	655
562	18297.5	7152.5	2982.5	1255	720
563	19527.5	7402.5	2975	1200	727.5
564	19850	7315	3245	1302.5	672.5
565	19910	7645	3200	1342.5	727.5
566	20815	7675	3350	1405	735
567	21347.5	8020	3225	1332.5	755
568	22002.5	8260	3277.5	1325	775
569	21925	8352.5	3447.5	1480	815
570	22037.5	8407.5	3607.5	1417.5	805
571	22852.5	8125	3505	1442.5	855
572	22717.5	8585	3485	1537.5	725
573	23352.5	8620	3555	1482.5	860
574	23760	8935	3600	1447.5	747.5
575	23525	8760	3527.5	1572.5	782.5
576	23637.5	9000	3515	1450	815
577	24232.5	9115	3595	1470	775
578	24257.5	8847.5	3692.5	1582.5	872.5
579	24665	8860	3817.5	1667.5	812.5
580	24087.5	9017.5	3780	1627.5	930
581	24070	9055	3637.5	1612.5	877.5
582	23800	8995	3757.5	1482.5	797.5
583	24382.5	9182.5	3707.5	1560	842.5
584	23902.5	9217.5	3685	1610	800
585	24235	9117.5	3707.5	1515	820
586	24012.5	8982.5	3710	1582.5	832.5
587	24370	9550	3635	1582.5	865
588	24145	8825	3632.5	1500	765
589	23257.5	8887.5	3615	1467.5	862.5
590	23330	8937.5	3722.5	1442.5	875
591	23510	9042.5	3412.5	1435	802.5
592	23242.5	8817.5	3797.5	1450	842.5
593	23585	8575	3565	1542.5	800
594	22950	8730	3592.5	1462.5	787.5
595	22845	8685	3435	1540	765
596	23245	8460	3497.5	1470	880
597	22130	8455	3437.5	1452.5	785
598	22057.5	8207.5	3557.5	1420	782.5
599	22235	8290	3340	1475	747.5
600	21537.5	8415	3327.5	1445	800
601	21505	8107.5	3340	1340	792.5
602	21350	8000	3192.5	1437.5	867.5
603	20800	7600	3000	1382.5	745
604	20485	7875	3352.5	1460	800
605	20370	7647.5	3067.5	1412.5	772.5
606	20345	7455	3237.5	1387.5	732.5
607	20160	7602.5	2962.5	1345	695
608	19395	7537.5	3160	1390	727.5
609	18870	7367.5	2977.5	1325	775
610	19265	7012.5	3055	1320	692.5
611	18065	7175	2975	1372.5	700
612	18272.5	6985	2920	1347.5	747.5
613	18182.5	6840	2912.5	1250	702.5
614	17902.5	6970	2797.5	1285	730
615	17982.5	6650	2510	1292.5	705
616	17097.5	6777.5	2730	1197.5	640
617	17020	6555	2662.5	1207.5	732.5
618	16500	6340	2635	1145	705
619	16382.5	6280	2622.5	1182.5	657.5
620	16655	6040	2497.5	1157.5	712.5
621	15975	6190	2545	1162.5	665
622	15767.5	5932.5	2385	1195	627.5
623	15437.5	5822.5	2292.5	1162.5	665
624	15195	5825	2365	1122.5	632.5
625	14882.5	5650	2305	1092.5	660
626	14930	5480	2417.5	1062.5	527.5
627	14562.5	5520	2425	1142.5	607.5
628	13755	5502.5	2340	1015	625
629	13432.5	5200	2270	1047.5	617.5
630	13420	5080	2167.5	1037.5	670
631	13105	5057.5	2077.5	940	642.5
632	13037.5	5210	2065	932.5	572.5
633	12695	4875	2147.5	945	565
634	12207.5	4775	1885	992.5	570
635	12247.5	4807.5	1995	972.5	615
636	11830	4660	1980	930	567.5
637	11710	4472.5	1882.5	915	592.5
638	11360	4405	1892.5	902.5	582.5
639	11150	4425	1857.5	982.5	520
640	11110	4002.5	1730	870	522.5
641	10360	4240	1745	812.5	492.5
642	10317.5	4170	1690	875	565
643	10110	4060	1745	792.5	542.5
644	10067.5	3942.5	1582.5	870	500
645	9550	3672.5	1522.5	852.5	585
646	9107.5	3760	1667.5	745	535
647	9102.5	3455	1600	740	500
648	9052.5	3492.5	1462.5	645	477.5
649	8575	3472.5	1487.5	730	477.5
650	8710	3210	1377.5	687.5	462.5
651	8157.5	3260	1445	692.5	532.5
652	8110	3167.5	1417.5	687.5	472.5
653	7850	3140	1365	685	470
654	7592.5	2985	1367.5	617.5	437.5
655	7625	3042.5	1317.5	705	497.5
656	7035	2720	1257.5	602.5	432.5
657	7082.5	2815	1240	652.5	472.5
658	6740	2815	1225	627.5	400
659	6652.5	2492.5	1195	647.5	425
660	6622.5	2875	1162.5	597.5	430
661	6232.5	2592.5	1117.5	562.5	450
662	6192.5	2430	1137.5	617.5	420
663	6142.5	2377.5	1115	567.5	432.5
664	5997.5	2325	1040	620	380
665	5810	2332.5	1010	535	492.5
666	5430	2255	1065	482.5	450
667	5327.5	2035	932.5	520	425
668	5205	2122.5	960	490	380
669	4995	2077.5	900	555	375
670	5020	2107.5	887.5	512.5	357.5
671	4667.5	1875	1042.5	522.5	392.5
672	4815	1930	907.5	530	382.5
673	4557.5	1770	867.5	412.5	307.5
674	4490	1787.5	885	482.5	405
675	4257.5	1842.5	827.5	482.5	445
676	4312.5	1640	767.5	492.5	380
677	3982.5	1800	775	477.5	367.5
678	4195	1587.5	730	447.5	362.5
679	4005	1602.5	740	442.5	362.5
680	3757.5	1565	747.5	495	370
681	3755	1537.5	740	422.5	332.5
682	3562.5	1400	740	435	362.5
683	3700	1482.5	712.5	420	347.5
684	3587.5	1392.5	730	407.5	337.5
685	3357.5	1350	722.5	442.5	337.5
686	3167.5	1382.5	665	490	362.5
687	2980	1275	677.5	392.5	372.5
688	2955	1315	700	452.5	345
689	2837.5	1312.5	635	387.5	270
690	2722.5	1175	597.5	382.5	332.5
691	2630	1100	602.5	375	315
692	2635	1160	562.5	415	345
693	2605	1175	600	315	325
694	2652.5	1127.5	585	362.5	380
695	2475	1102.5	610	395	295
696	2220	947.5	570	397.5	280
697	2237.5	897.5	567.5	397.5	327.5
698	2367.5	865	547.5	365	345
699	2147.5	967.5	522.5	320	322.5
700	2012.5	940	492.5	352.5	297.5
701	2052.5	925	460	357.5	280
702	1957.5	887.5	477.5	357.5	255
703	2010	935	477.5	365	347.5
704	1795	942.5	470	332.5	337.5
705	1940	822.5	495	377.5	290
706	1587.5	802.5	522.5	332.5	275
707	1645	872.5	497.5	380	302.5
708	1640	855	425	352.5	320
709	1637.5	812.5	367.5	347.5	295
710	1632.5	792.5	395	290	305
711	1495	710	430	415	292.5
712	1420	697.5	425	282.5	315
713	1422.5	665	402.5	320	337.5
714	1392.5	677.5	422.5	345	295
715	1420	625	390	307.5	290
716	1397.5	650	402.5	320	277.5
717	1237.5	632.5	405	357.5	340
718	1217.5	580	367.5	302.5	365
719	1187.5	627.5	405	310	322.5
720	1080	582.5	382.5	275	285
721	1302.5	692.5	417.5	282.5	282.5
722	1122.5	562.5	375	265	280
723	1097.5	585	415	277.5	305
724	1025	470	375	332.5	280
725	1112.5	577.5	380	302.5	292.5
726	1045	532.5	372.5	350	292.5
727	960	595	365	280	250
728	1045	527.5	322.5	295	227.5
729	902.5	560	362.5	347.5	300
730	857.5	505	382.5	287.5	222.5
731	880	405	400	237.5	287.5
732	867.5	477.5	330	275	290
733	840	475	340	310	230
734	817.5	477.5	307.5	282.5	275
735	820	445	332.5	257.5	320
736	777.5	437.5	315	292.5	282.5
737	720	465	352.5	277.5	275
738	740	420	387.5	292.5	250
739	757.5	432.5	327.5	300	285
740	767.5	390	300	285	245
741	720	467.5	307.5	247.5	280
742	712.5	450	435	272.5	287.5
743	672.5	417.5	307.5	287.5	257.5
744	647.5	412.5	345	300	227.5
745	600	390	335	237.5	250
746	570	362.5	315	247.5	272.5
747	645	297.5	292.5	242.5	300
748	562.5	350	287.5	282.5	222.5
749	580	382.5	305	300	247.5
750	645	362.5	222.5	235	230
751	560	370	272.5	240	227.5
752	575	422.5	312.5	232.5	272.5
753	572.5	387.5	282.5	227.5	232.5
754	505	325	350	255	290
755	510	422.5	290	262.5	225
756	572.5	390	292.5	252.5	245
757	437.5	327.5	260	220	222.5
758	477.5	342.5	315	287.5	305
759	467.5	365	267.5	265	250
760	447.5	350	292.5	250	210
761	427.5	322.5	255	250	262.5
762	487.5	347.5	237.5	232.5	265
763	425	325	275	275	280
764	510	290	275	242.5	275
765	490	337.5	275	230	310
766	462.5	337.5	312.5	272.5	285
767	462.5	277.5	250	250	232.5
768	452.5	342.5	235	217.5	232.5
769	425	300	257.5	237.5	277.5
770	407.5	300	280	210	277.5
771	442.5	267.5	287.5	297.5	275
772	350	282.5	357.5	242.5	270
773	415	297.5	267.5	285	250
774	337.5	310	252.5	210	272.5
775	387.5	357.5	350	247.5	267.5
776	380	292.5	290	257.5	227.5
777	372.5	310	257.5	297.5	287.5
778	367.5	342.5	262.5	255	257.5
779	327.5	285	282.5	252.5	272.5
780	382.5	307.5	282.5	295	275
781	370	250	290	200	255
782	372.5	295	260	255	247.5
783	392.5	235	265	210	252.5
784	392.5	285	267.5	245	240
785	325	305	247.5	295	257.5
786	340	300	192.5	217.5	290
787	337.5	280	282.5	232.5	225
788	302.5	272.5	247.5	257.5	232.5
789	335	337.5	290	195	247.5
790	427.5	290	255	275	237.5
791	377.5	300	277.5	287.5	295
792	340	262.5	265	285	230
793	387.5	295	292.5	297.5	300
794	335	282.5	267.5	245	250
795	307.5	290	237.5	242.5	215
796	335	285	245	270	232.5
797	327.5	210	257.5	262.5	295
798	330	277.5	265	207.5	282.5
799	277.5	295	212.5	240	220
800	322.5	220	282.5	245	265
