# Supplementary material for: Long-term super-resolution inner mitochondrial membrane imaging with a lipid probe
Source: Nat Chem Biol. 2023 Oct 19;20(1):83–92. doi: 10.1038/s41589-023-01450-y (PMC10746544; doi:10.1038/s41589-023-01450-y)
Supplement: Supplementary file 23 — Statistical source data for cell viability and real-time respirometry assays. [file 41589_2023_1450_MOESM23_ESM.xlsx]

## Sheet: panel a
cell only	ALD	MAO-SiR	MAO-HMDS655	2-DG + HeLa	2-DG + ALD	2-DG + MAO-SiR	2-DG + MAO-HMDS655
86.1155	70.8189	73.5703	75.2311	52.4059	23.9689	32.617	44.8329
113.205	85.7283	87.1924	85.6971	48.5341	22.7222	39.9091	39.5541
59.5955	49.8514	46.6752	52.9326	44.5489	23.8296	44.6728	43.2335
127.745	119.219	129.73	128.945	47.2855	21.6692	46.7659	44.117
107.697	87.4446	109.859	117.395	46.721	20.9289	51.9128	46.7572
105.642	87.4559	118.662	115.598	35.1027	27.2592	48.2338	51.0847

## Sheet: panel b
ALD	cell only	MAO	MAO-SiR	MAO-HMDS655	2-DG + ALD	2-DG + HeLa	2-DG + MAO	2-DG + MAO-SiR	2-DG + MAO-HMDS655
12.967	104.65	108.714	93.6834	104.205	1.6329	9.2524	7.77373	8.45963	9.81249
22.4616	103.465	106.698	102.975	106.39	1.2095	10.7107	9.29941	8.85309	9.24609
27.7191	99.3641	83.5159	99.277	106.808	1.10602	10.0538	9.03702	8.12662	9.10917
20.0986	97.2466	112.398	92.8777	94.788	1.02254	9.17745	8.2467	8.40596	8.96768
22.505	95.2745	86.7341	89.181	94.4607	1.35964	9.48988	7.84248	7.88376	8.12533
1.31203	109.961	105.691	110.31	63.2717	1.47902	10.6651	8.14369	5.85477	5.66844
2.42288	103.888	98.3686	89.951	86.8114	0.4667	7.84117	6.37943	5.70148	4.29412
1.82889	106.078	89.715	81.8967	88.2416	0.615767	8.93967	6.40976	5.5991	4.14657
1.59283	98.9945	86.9554	95.6438	86.6265	0.722909	8.59247	7.5451
3.7323	95.0834	78.9454	92.3941	74.2677	0.775342	7.61703	7.27112
1.72575	85.995	40.8269	102.431	79.6716	0.396284	6.50813	6.65665
					0.260434	6.41518	5.50182

## Sheet: panel c
Time (minutes)	40K HeLa		40K HeLa + 200 nM MAO		40K HeLa + 200 nM MAO 100 nM SiR-DBCO		40K HeLa + 200 nM MAO 100 nM HMDS655-DBCO		40K HeLa + 100 nM MTDR
	mean	SEM	mean	SEM	mean	SEM	mean	SEM	mean	SEM
2.07	6.35333	2.1243	5.86143	2.44452	5.68845	0.456909	6.52677	1.23493	3.74865	1.30598
10.75	6.3903	2.07298	5.78159	2.3276	5.72119	0.459301	6.40604	1.21269	3.60925	1.38864
19.43	6.48092	2.11323	5.81672	2.35557	5.87273	0.463625	6.47034	1.2115	3.70089	1.37493
28.2	2.88224	1.10657	2.45774	0.599084	2.50548	0.160783	2.76735	0.317413	1.53902	0.350685
36.87	2.75759	0.622561	2.88657	0.819942	3.18065	0.0654119	3.31162	0.302598	1.65173	0.41302
45.55	3.30877	0.813531	3.2619	1.03837	3.44989	0.10078	3.71482	0.467747	1.82153	0.466005
54.32	7.94871	2.94786	5.76565	2.54664	6.27709	0.399333	6.70211	1.87294	5.1424	1.4793
63	8.23667	2.20777	6.52825	3.30518	8.07289	0.788804	8.39017	2.35077	5.84436	2.51867
71.67	7.59205	2.01587	5.87726	3.0379	8.03747	0.931429	8.31639	2.38671	5.37444	2.47927
80.43	0.955576	0.0795749	0.768427	0.828146	0.573674	0.378566	0.912387	0.191341	0.70974	0.22675
89.11	0.981426	0.129875	0.700739	0.897237	0.715306	0.336061	0.950266	0.172094	0.731865	0.248901
97.79	0.868916	0.116624	0.586169	0.967507	0.605818	0.349152	0.81981	0.158674	0.665537	0.231976

## Sheet: panel d
Time (minutes)	HeLa		HeLa + MAO		HeLa + MAO-SIR		HeLa + MAO-HMDS655		HeLa + MTDR
	mean	SEM	mean	SEM	mean	SEM	mean	SEM	mean	SEM
2.07	8.6005	1.75021	8.44022	0.647236	7.9642	0.807336	7.17	1.31698	5.5622	1.08829
10.76	8.65783	1.79486	8.2323	0.516468	8.09269	0.900799	7.11	1.30186	5.6474	1.10704
19.44	8.75787	1.7956	8.30128	0.564294	8.27282	0.960463	7.23	1.33871	5.77851	1.11893
28.24	2.59551	0.321229	2.96639	0.189992	2.80198	0.219845	2.57042	0.339748	1.78245	0.223795
36.93	2.85566	0.325718	3.14345	0.313398	3.20715	0.230898	3.06471	0.316612	1.86831	0.226474
45.61	3.38482	0.361971	3.44388	0.473563	3.54411	0.241271	3.65537	0.321303	2.00937	0.255235
54.39	10.6184	2.84321	9.75442	0.778134	9.63092	0.878892	8.6329	2.05501	9.43702	0.77746
63.07	9.24922	2.71885	9.44079	0.127026	9.23375	1.09023	8.08525	1.89473	8.56814	0.706607
71.76	7.77543	2.93938	8.09625	0.395968	8.22619	1.00583	6.99179	1.94474	7.26369	0.669943
80.55	0.935026	0.0633918	1.07291	0.0395457	0.865688	0.110691	0.956645	0.11534	0.654895	0.0224045
89.23	1.06948	0.137588	1.17115	0.0589754	1.12827	0.0576627	1.06333	0.125512	0.823248	0.0349449
97.9	1.01972	0.120759	1.10195	0.0657309	1.09295	0.0450529	1.00887	0.127365	0.788229	0.033753

## Sheet: panel e
GlycoATP							mitoATP
Ctrl	MAO	MAO-SiR	MAO-HMDS655	MTDR			Ctrl	MAO	MAO-SiR	MAO-HMDS655	MTDR
15.1329	19.9755	16.964	20.0815	23.9032			24.537	23.7687	21.2679	19.9048	17.6509
11.5494	16.5775	18.1792	17.6514	22.4186			18.6764	21.5003	21.4356	13.386	16.0125
16.6549	15.0068	20.0576	18.9758	24.1115			28.8898	26.0615	14.9884	20.1161	6.03081
	26.6505		22.0108	20.1855				12.5669		28.059	7.86697

## Sheet: panel f
glycoATP							mitoATP
Ctrl	MAO	MAO-SiR	MAO-HMDS655	MTDR			Ctrl	MAO	MAO-SiR	MAO-HMDS655	MTDR
7.5261	17.4709	12.6663	13.3969	15.3451			30.1065	25.3868	34.629	27.8669	19.4496
9.42276	12.0303	15.9612	14.8046	15.8468			41.5906	29.8499	24.8369	19.8461	16.2732
10.1913	12.8799	13.7857	17.9862	14.3756			39.6583	29.7044	29.2552	27.7812	25.8558
11.3062	13.7929	12.4978	20.246	25.3763			37.4759	32.4266	31.6374	37.192	24.6939
6.47711	18.664	25.5963	23.0549	23.0899			24.2164	29.0977	31.7287	29.9971	22.6523
9.42557	26.0106	21.3747	21.8686	20.0207			31.9936	33.2163	34.6871	32.1766	21.4238
