# Supplementary material for: Long-term super-resolution inner mitochondrial membrane imaging with a lipid probe
Source: Nat Chem Biol. 2023 Oct 19;20(1):83–92. doi: 10.1038/s41589-023-01450-y (PMC10746544; doi:10.1038/s41589-023-01450-y)
Supplement: Supplementary file 24 — Statistical source data for fluorescent signal colocalization. [file 41589_2023_1450_MOESM24_ESM.xlsx]

## Sheet: Sheet1
MAO and PDHA1-GFP					SiR and PDHA1-GFP
HAO-N3 + SiR-DBCO (Mito)	HAO-N3 + SiR-DBCO (ER)	HAO-N3 + SiR-DBCO (Golgi)			MAO-N3 + SiR-DBCO (Mito)	DIF-MAO-N3 + SiR-DBCO (ER)	MAO-N3 + SiR-DBCO (Golgi)
0.803	0.592	0.206			0.653	0.592	0.231
0.804	0.483	0.34			0.678	0.507	0.363
0.856	0.503	0.342			0.757	0.506	0.381
0.787	0.393	0.322			0.592	0.438	0.373
0.763	0.319	0.242			0.703	0.373	0.235
0.807	0.29	0.31			0.682	0.362	0.365
0.743	0.348	0.248			0.546	0.415	0.301
0.822	0.245				0.719	0.299
0.67					0.535
0.814					0.651
0.838					0.722
0.804					0.78
0.862					0.842
0.791					0.675
0.843					0.748
0.734					0.708
0.811					0.693
0.788					0.736
0.776					0.714
0.782					0.73
0.763					0.685
0.819					0.616
0.72					0.588
0.746					0.597
0.749					0.581
0.815					0.625
0.771					0.671
0.787					0.709
0.821					0.687
0.829					0.76
0.809					0.745
0.807					0.714
0.794					0.704
0.794					0.716
0.488	0.252	0.073			0.411	0.206	0.017
0.54	0.163	0.122			0.437	0.104	0.022
	0.121	0.018				0.105	0.015
	0.103	0.024				0.144	0.009
	0.118	0.097				0.189	0.01
	0.074	0.017				0.069	0.005
	0.09	0.041				0.105	0.009
		0.188					0.044
		0.217					0.027
		0.126					0.022
		0.095					0.022
		0.098					0.053
