# Supplementary material for: Long-term super-resolution inner mitochondrial membrane imaging with a lipid probe
Source: Nat Chem Biol. 2023 Oct 19;20(1):83–92. doi: 10.1038/s41589-023-01450-y (PMC10746544; doi:10.1038/s41589-023-01450-y)
Supplement: Supplementary file 25 — Statistical source data for fluorescent signal colocalization. [file 41589_2023_1450_MOESM25_ESM.xlsx]

## Sheet: panel d
SiR and PDHA1 RFP					HAO and PDHA1 RFP						SiR and HAO
(-)	HAO-N3	SiR-DBCO	HAO-N3 + SiR-DBCO		(-)	HAO-N3	SiR-DBCO	HAO-N3 + SiR-DBCO			(-)	HAO-N3	SiR-DBCO	HAO-N3 + SiR-DBCO
0	0	0.009	0.76		0.008	0.805	0.182	0.74			0	0	0	0.534
0	0	0.001	0.73		0.036	0.758	0.161	0.733			0	0	0	0.486
0	0	0	0.68		0.085	0.802	0.181	0.695			0	0	0	0.412
0	0	0	0.724		0.016	0.84	0.147	0.73			0	0	0	0.489
0	0	0	0.666		0	0.874	0.127	0.696			0	0	0	0.415
0	0	0.001	0.748		0	0.81	0.122	0.75			0	0	0	0.498
0	0	0	0.773		0.02	0.855	0.08	0.774			0	0	0	0.542
0	0	0.008	0.729		0	0.775	0.096	0.744			0	0	0	0.501
0	0	0.001	0.69		0.043	0.831	0.068	0.698			0	0	0	0.448
0	0	0	0.695		0.019	0.67	0.089	0.686			0	0	0	0.507
0	0	0	0.725		0.016	0.807	0.088	0.723			0	0	0	0.51
0	0	0	0.699		0.016	0.828	0.061	0.705			0	0	0	0.529
0	0	0	0.702		0.029	0.626	0.056	0.725			0	0	0	0.519
0	0		0.649		0.058	0.62		0.659			0	0		0.384
0	0		0.789		0.031	0.752		0.782			0	0		0.59
0	0		0.38		0.127	0.63		0.421			0	0		0.362
0			0.573		0.079			0.609			0			0.469
0			0.59		0			0.672			0			0.542
0			0.602		0.099			0.598			0			0.521
0			0.411		0.061			0.439			0			0.532
0			0.655		0.046			0.683			0			0.528
0			0.711		0.052			0.704			0			0.579
0			0.796		0			0.768			0			0.599
0			0.665		0			0.697			0			0.471
0			0.68		0.088			0.749			0			0.54
			0.774					0.755						0.551
			0.702					0.673						0.461
			0.67					0.7						0.484
			0.751					0.779						0.614
			0.754					0.742						0.549
			0.763					0.664						0.588
			0.701					0.542						0.497
			0.612					0.583						0.536
			0.721					0.657						0.576
0	0	0.004	0.69		0.179	0.729	0.02	0.668			0	0	0.004	0.516
0	0	0.001	0.713		0.103	0.804	0.034	0.645			0	0	0	0.451
0	0	0.006	0.713		0.179	0.802	0.063	0.686			0	0	0	0.476
0.003	0	0.014	0.682		0.135	0.834	0.072	0.644			0	0	0	0.39
0	0	0.002	0.726		0.061	0.795	0.072	0.687			0	0	0	0.433
0	0	0.024	0.733		0.067	0.86	0.086	0.653			0	0	0	0.454
0	0	0.006	0.755		0.106	0.701	0.053	0.689			0	0	0	0.524
	0	0.01	0.724			0.754	0.045	0.685				0	0.014	0.511
	0	0.011	0.628			0.834	0.065	0.604				0	0.015	0.458
	0	0.006	0.759			0.703	0.034	0.697				0	0	0.486
	0	0.011	0.695			0.671	0.035	0.626				0	0	0.461
	0		0.639			0.863		0.628				0		0.483
	0		0.622			0.789		0.628				0		0.559
	0		0.651			0.702		0.609				0		0.428
	0		0.68			0.705		0.705				0		0.58
			0.748					0.738						0.653
			0.788					0.795						0.663
			0.729					0.745						0.599
			0.731					0.706						0.634
			0.715					0.736						0.608
			0.684					0.652						0.67
			0.742					0.771						0.629
			0.785					0.783						0.624
			0.805					0.823						0.659
			0.728					0.755						0.604
			0.71					0.723						0.613
			0.677					0.693						0.572
			0.742					0.748						0.654
			0.743					0.779						0.668
			0.663					0.616						0.572
			0.62					0.629						0.642

## Sheet: panel 2
SiR and Organelle-RFP					HAO and Organelle-RFP
HAO-N3 + SiR-DBCO (Mito)	HAO-N3 + SiR-DBCO (ER)	HAO-N3 + SiR-DBCO (Golgi)			HAO-N3 + SiR-DBCO (Mito)	HAO-N3 + SiR-DBCO (ER)	HAO-N3 + SiR-DBCO (Golgi)
0.66	0.452	0.078			0.817	0.443	0.047
0.692	0.481	0.169			0.835	0.441	0.097
0.67	0.492	0.289			0.822	0.459	0.183
0.685	0.572	0.216			0.824	0.563	0.117
0.699	0.592				0.798	0.629
0.803	0.461				0.854	0.372
0.761	0.541				0.781	0.411
0.766	0.417				0.789	0.352
0.821	0.404				0.828	0.336
0.803	0.348				0.815	0.321
0.698					0.736
0.845					0.886
0.677					0.738
0.561					0.759
0.587					0.596
0.521					0.527
0.666					0.653
0.657					0.632
0.667					0.631
0.631					0.596
0.653					0.62
0.714					0.669
0.69					0.607
0.589					0.571
0.692					0.704
0.716					0.73
0.61					0.611
0.612					0.622
0.536					0.553
0.628					0.632
0.594					0.591
0.53					0.558
0.584					0.627
0.495					0.498
0.578					0.607
0.636					0.678
0.601					0.645
0.51					0.561
0.634					0.679
0.602					0.592
0.7					0.669
0.688					0.663
0.719					0.705
0.734					0.63
0.715					0.732
0.726					0.663
0.755					0.746
0.73					0.725
0.741					0.734
0.703					0.706
0.739					0.698
0.664					0.632
0.64					0.659
0.594					0.625
0.675					0.66
0.635					0.624
0.641					0.649
0.792					0.804
0.716					0.705
0.632					0.596
0.598	0.377	0.26			0.607	0.382	0.157
0.66	0.385	0.254			0.664	0.364	0.153
0.702	0.414	0.253			0.656	0.369	0.109
0.683	0.252	0.076			0.67	0.283	0.044
0.708	0.299	0.142			0.668	0.344	0.041
0.761	0.207	0.248			0.749	0.227	0.144
0.745	0.228	0.2			0.695	0.227	0.102
0.712	0.28	0.228			0.707	0.226	0.1
0.692	0.443	0.05			0.676	0.402	0.087
0.575	0.119	0.083			0.531	0.158	0.057
0.651	0.293	0.063			0.644	0.196	0.058
0.523	0.377	0.05			0.511	0.272	0.047
0.458	0.386	0.048			0.446	0.29	0.039
0.612	0.216	0.067			0.616	0.172	0.051
0.586	0.323	0.048			0.559	0.221	0.045
0.523	0.364	0.269			0.531	0.275	0.17
0.667	0.352	0.224			0.649	0.267	0.145
0.643	0.267	0.055			0.617	0.195	0.057
0.651	0.229	0.264			0.64	0.154	0.214
0.585	0.254	0.216			0.537	0.162	0.166
0.653	0.277	0.242			0.667	0.23	0.135
0.337	0.301	0.245			0.321	0.247	0.231
0.757	0.215	0.29			0.722	0.16	0.222
	0.357	0.106				0.238	0.059
		0.221					0.166
		0.061					0.033
		0.109					0.069
		0.196					0.087
		0.138					0.081
		0.124					0.095
		0.233					0.227
