# Supplementary material for: Long-term super-resolution inner mitochondrial membrane imaging with a lipid probe
Source: Nat Chem Biol. 2023 Oct 19;20(1):83–92. doi: 10.1038/s41589-023-01450-y (PMC10746544; doi:10.1038/s41589-023-01450-y)
Supplement: Supplementary file 26 — Statistical source data for confocal fluorescent signal colocalization, intensity and flow cytometry. [file 41589_2023_1450_MOESM26_ESM.xlsx]

## Sheet: panel e
TMRM	TMRM+FCCP	MAO	MAO+FCCP
0.7433	0.774	0.7696	0.6789
0.7131	0.7748	0.8269	0.7008
0.8263	0.6711	0.7628	0.7016
0.8079	0.7063	0.7125	0.8009
0.8148	0.6449	0.7432	0.7065
0.7758	0.6678	0.7447	0.7317
0.8082	0.8421	0.8059	0.7322
0.7626	0.8643	0.7628	0.8045
0.7667	0.827	0.7375	0.7597
0.6779	0.4295	0.7581	0.8157
0.9492	0.662	0.844	0.7618
0.7981	0.7391	0.742	0.7386
0.8569	0.5457	0.7551	0.7679
0.882	0.6519	0.7644	0.6825
0.7637	0.6006	0.6873	0.7693
0.7396	0.7988	0.8041	0.8177
0.7729	0.6588	0.8243	0.7635
0.7778	0.7175	0.8243	0.7801
0.7937	0.6728	0.7755	0.8151
0.7685	0.6549	0.8211	0.7325
0.6996	0.6326	0.814	0.8382
0.7511	0.6246	0.8213	0.7998
0.6912	0.6846	0.8625	0.8395
0.9231	0.7193	0.8519	0.8111
0.9233	0.661	0.8442	0.7851
0.8312	0.638	0.8024	0.7365
0.8097	0.5174	0.8047	0.7659
0.8217	0.7528	0.8331	0.7375
0.7586	0.6064	0.8335	0.8273
0.9464	0.6624	0.8174	0.8151
0.9189	0.7084	0.7937	0.8264
0.8236	0.6358	0.8132	0.8315
0.8316		0.7848	0.7972
		0.7987	0.7944
		0.8069

## Sheet: panel f
TMRM	TMRM + FCCP	MAO-SiR	MAO-SiR + FCCP
43.3475	0.7939	43.3864	26.0901
35.1666	1.22843	56.0792	28.1428
68.3287	1.28445	53.1155	47.4918
44.4953	0.788434	83.7119	18.6688
50.2904	1.3924	52.8969	32.7948
41.1749	0.580736	51.2086	20.6243
55.1576	1.14098	66.6707	31.2037
42.4129	0.695517	58.5935	19.9077
36.9621	1.31315	61.5329	34.7382
56.0116	2.53201	57.3181	21.1102
36.3828	0.590301	44.0301	23.8795
35.1352	1.61786	37.4226	35.2848
59.7488	0.345709	25.4828	32.6855
49.0428	1.66022	42.5604	30.9365
53.4195	0.166705	52.8969	29.8069
64.9085	1.27899	49.5688	44.0544
57.1185	0.676387	49.1923	31.7381
61.8081	0.580736	66.7679	37.7019
26.0347	0.61763	100	31.3737
53.4318	1.75724	74.1649	27.1954
40.9494	0.918246	48.0384	42.0503
27.6253	1.11775	68.4684	31.5802
64.2649	0.869054	23.8309	35.7828
32.9421	0.654524	45.4269	38.0663
87.2962	1.49762	36.7181	38.1756
60.5537	0.673654	67.6789	20.2721
95.0111	0.47962	63.124	26.8068
76.5615	0.826695	67.9096	34.8597
51.1799	0.508315	29.9526	34.1309
100	0.285585	54.5609	20.3814
49.0469	0.5944	71.3227	35.1877
88.4823	1.38283	43.2771	40.9328
87.5463	0.986568	68.0692	37.1189
93.3004	0.293784	65.942	44.8075
31.8476	0.519246	34.0813	24.5597
45.8986	0.661356	64.3058	25.9079
51.1704	1.36917	47.382	41.7831
51.7661	0.833586	57.1763	44.2488
48.8023	1.58955	67.1576	55.1075
69.4915	0.701968	42.403	45.1719
25.7177	1.46468	76.6947	38.8194
25.1848	0.610847	56.5685	54.3666
37.2682	0.772839	51.0753	33.1714
36.1177	0.911208	47.569	37.3983
41.5038	1.57605	59.467	32.7706
83.3586	0.897708	64.2824	32.9528
65.4551	0.54335	42.8939	50.0304
95.5857	1.65367	61.9448	48.4338
100	1.39044	100	48.7611
66.7612	2.32864	89.3408	62.1552
93.9219	1.5828	93.4783	69.8223
35.6991	0.722217	65.2408	50.4208
61.655	1.34319	79.7803	44.1561
63.6529	0.617596	51.2155	68.8172
50.7104	1.05295	55.2828	54.7686
41.5038	1.0327	88.8733	59.654
82.3799	0.796463	50.9116	47.6157
10.9142	0.98208	54.3245	59.9112
71.9179	1.21832	65.8953	45.0444
39.8198	1.19469	21.6223	44.9977
36.1513	0.637845	43.1978	54.8621
37.2718	0.762715	56.101	32.3749
43.0428	1.66042	61.0332	38.2422
44.8011	1.16432		52.8986
48.915	0.914583		38.7564
41.271	1.0732		43.9925
69.2012	1.57943		33.2165
46.151	1.13057		49.4156
39.651	1.84604		68.7471
38.804	1.80892		36.3721
57.9832	1.32969		47.2183
62.2827			59.9813
92.5821			56.9191
74.8135			36.2786
26.4622			66.9004
49.3132			50.561
68.2866			38.1487
66.7882			61.0566
88.8225			76.7415
			58.8125
			52.057
			49.8831

## Sheet: panel g
TMRM	TMRM + FCCP	MAO-SiR	MAO-SiR + FCCP
0.9105	0.0571	0.9943	1.163
1.162	0.0896	1.0406	1.2826
0.927536	0.0619	0.9652	1.1588
