# Supplementary material for: Long-term super-resolution inner mitochondrial membrane imaging with a lipid probe
Source: Nat Chem Biol. 2023 Oct 19;20(1):83–92. doi: 10.1038/s41589-023-01450-y (PMC10746544; doi:10.1038/s41589-023-01450-y)
Supplement: Supplementary file 27 — Statistical source data for SIM fluorescent signal decay. [file 41589_2023_1450_MOESM27_ESM.xlsx]

## Sheet: Sheet1
time [sec]	RhoB-TCO+SiR-Tzb			HAO-N3+SiR-DBCO			MAO-N3 + SiR-DBCO			RhoB-TCO + SiR-Tz			RhoB-TCO+SiR-Tzc
0	100	1.00486e-14	3	100	1.42109e-14	3	100	0	3	100	1.00486e-14	3	100	1.00486e-14	3
0.605	100.65	0.370047	3	100.098	0.644133	3	96.7052	2.00204	3	100.65	0.370047	3	100.65	0.370047	3
1.209	99.4304	0.964139	3	98.9328	0.721284	3	100.155	4.12378	3	99.4304	0.964139	3	99.4304	0.964139	3
1.814	98.0117	1.23395	3	99.3622	0.847873	3	98.9087	3.26242	3	98.0117	1.23395	3	98.0117	1.23395	3
2.419	97.4401	0.485501	3	97.7351	0.939922	3	100.012	4.74114	3	97.4401	0.485501	3	97.4401	0.485501	3
3.024	97.4057	0.841039	3	97.6221	0.611284	3	99.122	2.71463	3	97.4057	0.841039	3	97.4057	0.841039	3
3.628	97.6612	0.676138	3	97.0787	0.428846	3	100.627	2.67568	3	97.6612	0.676138	3	97.6612	0.676138	3
4.233	97.6152	0.82373	3	96.5121	0.72034	3	99.486	4.17134	3	97.6152	0.82373	3	97.6152	0.82373	3
4.838	96.8685	1.80027	3	96.9876	1.09711	3	99.7572	3.51386	3	96.8685	1.80027	3	96.8685	1.80027	3
5.443	96.6882	0.992408	3	96.5396	1.38687	3	101.483	2.64085	3	96.6882	0.992408	3	96.6882	0.992408	3
6.047	98.1482	0.513353	3	98.5614	1.1788	3	100.572	3.81801	3	98.1482	0.513353	3	98.1482	0.513353	3
6.652	97.1238	1.40507	3	97.2032	0.887386	3	101.704	4.79115	3	97.1238	1.40507	3	97.1238	1.40507	3
7.257	96.746	1.37129	3	96.4493	0.363267	3	100.656	2.69034	3	96.746	1.37129	3	96.746	1.37129	3
7.861	94.9739	0.783556	3	95.2654	1.33006	3	100.457	2.3073	3	94.9739	0.783556	3	94.9739	0.783556	3
8.466	97.7123	0.826936	3	95.3661	1.15802	3	99.1425	2.60229	3	97.7123	0.826936	3	97.7123	0.826936	3
9.071	96.1527	0.876777	3	96.4655	1.48556	3	99.1443	1.50528	3	96.1527	0.876777	3	96.1527	0.876777	3
9.676	94.6296	0.819773	3	95.7422	1.23298	3	101.397	2.73177	3	94.6296	0.819773	3	94.6296	0.819773	3
10.28	95.2628	0.399955	3	94.4654	0.983653	3	102.407	0.756064	3	95.2628	0.399955	3	95.2628	0.399955	3
10.885	93.3282	0.372942	3	95.5719	1.16996	3	100.977	2.49539	3	93.3282	0.372942	3	93.3282	0.372942	3
11.49	93.7334	0.869787	3	95.4212	1.55931	3	101.27	2.7047	3	93.7334	0.869787	3	93.7334	0.869787	3
12.095	95.2501	0.317758	3	95.2015	1.99069	3	100.822	1.58519	3	95.2501	0.317758	3	95.2501	0.317758	3
12.699	94.194	0.50802	3	95.0327	1.63507	3	101.135	2.39497	3	94.194	0.50802	3	94.194	0.50802	3
13.304	94.2314	1.32187	3	94.1221	1.77883	3	103.043	2.24524	3	94.2314	1.32187	3	94.2314	1.32187	3
13.909	93.4508	1.64783	3	95.5894	0.627251	3	102.908	2.72625	3	93.4508	1.64783	3	93.4508	1.64783	3
14.513	93.8621	1.47941	3	93.3675	2.09371	3	102.606	1.58632	3	93.8621	1.47941	3	93.8621	1.47941	3
15.118	93.3729	1.64018	3	94.6089	1.71577	3	102.692	1.11945	3	93.3729	1.64018	3	93.3729	1.64018	3
15.723	92.4322	1.58954	3	94.1737	1.61359	3	104.437	0.955459	3	92.4322	1.58954	3	92.4322	1.58954	3
16.328	91.9538	0.710252	3	94.1807	1.72609	3	101.776	3.68073	3	91.9538	0.710252	3	91.9538	0.710252	3
16.932	91.358	0.638437	3	93.6888	1.80526	3	101.707	2.11595	3	91.358	0.638437	3	91.358	0.638437	3
17.537	91.8447	0.167772	3	92.9437	2.24863	3	101.071	2.02183	3	91.8447	0.167772	3	91.8447	0.167772	3
18.142	90.6527	0.401546	3	93.7785	2.35992	3	98.6489	2.90811	3	90.6527	0.401546	3	90.6527	0.401546	3
18.747	91.1689	0.171003	3	92.7169	2.29958	3	100.999	1.9336	3	91.1689	0.171003	3	91.1689	0.171003	3
19.351	89.897	0.473995	3	91.4461	1.66177	3	99.5004	4.71315	3	89.897	0.473995	3	89.897	0.473995	3
19.956	91.4266	0.963108	3	90.8529	3.22812	3	98.4955	4.81224	3	91.4266	0.963108	3	91.4266	0.963108	3
20.561	89.2856	0.358288	3	91.7498	3.5299	3	99.6378	5.16969	3	89.2856	0.358288	3	89.2856	0.358288	3
21.165	89.2498	0.325038	3	90.9421	3.3572	3	99.0494	6.90307	3	89.2498	0.325038	3	89.2498	0.325038	3
21.77	87.7932	1.15628	3	90.6138	3.35188	3	99.5969	6.37514	3	87.7932	1.15628	3	87.7932	1.15628	3
22.375	88.2648	1.03758	3	91.8256	3.05777	3	98.5368	5.84098	3	88.2648	1.03758	3	88.2648	1.03758	3
22.98	87.3912	0.0994165	3	91.4651	3.1976	3	97.232	5.8894	3	87.3912	0.0994165	3	87.3912	0.0994165	3
23.584	88.3591	0.272362	3	91.434	3.11877	3	97.1077	4.96831	3	88.3591	0.272362	3	88.3591	0.272362	3
24.189	85.2201	0.50831	3	91.9578	3.63242	3	95.8613	5.11949	3	85.2201	0.50831	3	85.2201	0.50831	3
24.794	87.3572	0.598679	3	90.7001	3.2498	3	97.438	3.69952	3	87.3572	0.598679	3	87.3572	0.598679	3
25.399	86.7456	1.02412	3	91.4087	3.65545	3	98.8868	3.91077	3	86.7456	1.02412	3	86.7456	1.02412	3
26.003	86.3251	1.29012	3	92.2347	2.45342	3	97.3172	2.93588	3	86.3251	1.29012	3	86.3251	1.29012	3
26.608	85.4156	0.421855	3	91.9634	2.36189	3	96.7998	2.60994	3	85.4156	0.421855	3	85.4156	0.421855	3
27.213	86.1962	0.824669	3	92.1509	3.69394	3	97.5922	3.44685	3	86.1962	0.824669	3	86.1962	0.824669	3
27.817	85.4724	0.961746	3	93.3182	2.72243	3	96.4959	2.6912	3	85.4724	0.961746	3	85.4724	0.961746	3
28.422	86.3231	0.911452	3	92.8015	2.8351	3	97.2135	3.36915	3	86.3231	0.911452	3	86.3231	0.911452	3
29.027	85.6682	1.55671	3	92.751	2.90063	3	96.3232	2.98379	3	85.6682	1.55671	3	85.6682	1.55671	3
29.632	86.4908	1.31676	3	92.0974	3.33634	3	95.1845	3.38261	3	86.4908	1.31676	3	86.4908	1.31676	3
30.236	85.0061	1.59971	3	92.484	3.40023	3	96.352	1.80256	3	85.0061	1.59971	3	85.0061	1.59971	3
30.841	83.624	0.999181	3	92.4714	2.74356	3	95.102	3.22727	3	83.624	0.999181	3	83.624	0.999181	3
31.446	83.145	1.6069	3	92.4181	2.84621	3	95.1194	2.77891	3	83.145	1.6069	3	83.145	1.6069	3
32.05	84.538	2.02489	3	90.7265	3.0215	3	96.6017	2.73192	3	84.538	2.02489	3	84.538	2.02489	3
32.655	83.1878	2.8484	3	90.2208	2.3344	3	95.1312	4.05303	3	83.1878	2.8484	3	83.1878	2.8484	3
33.26	83.7685	3.31702	3	91.6768	2.83503	3	96.1266	3.74198	3	83.7685	3.31702	3	83.7685	3.31702	3
33.865	83.9593	4.12336	3	90.9711	2.61708	3	97.1159	2.44746	3	83.9593	4.12336	3	83.9593	4.12336	3
34.469	83.496	3.11175	3	90.1785	2.61448	3	96.5467	2.59423	3	83.496	3.11175	3	83.496	3.11175	3
35.074	82.2322	2.34601	3	91.1781	2.2402	3	96.8609	1.65071	3	82.2322	2.34601	3	82.2322	2.34601	3
35.679	82.9187	2.56999	3	89.3192	1.8164	3	97.8059	2.88163	3	82.9187	2.56999	3	82.9187	2.56999	3
36.284	83.069	2.77593	3	91.1218	2.76112	3	97.3735	2.30106	3	83.069	2.77593	3	83.069	2.77593	3
36.888	81.5023	2.22192	3	91.5036	2.12479	3	97.9042	2.73229	3	81.5023	2.22192	3	81.5023	2.22192	3
37.493	82.6454	1.71371	3	90.4533	1.82292	3	98.1638	2.7027	3	82.6454	1.71371	3	82.6454	1.71371	3
38.098	82.4659	1.6891	3	90.1228	1.40407	3	97.2263	0.834441	3	82.4659	1.6891	3	82.4659	1.6891	3
38.702	82.1179	2.50166	3	89.3778	2.2601	3	96.788	4.60476	3	82.1179	2.50166	3	82.1179	2.50166	3
39.307	82.5007	2.16343	3	89.9562	1.73321	3	97.0675	4.09212	3	82.5007	2.16343	3	82.5007	2.16343	3
39.912	81.1541	2.3458	3	88.2658	1.75652	3	96.4924	1.27215	3	81.1541	2.3458	3	81.1541	2.3458	3
40.517	80.3305	2.44483	3	87.7957	1.81254	3	97.2369	1.17933	3	80.3305	2.44483	3	80.3305	2.44483	3
41.121	80.1824	2.65616	3	88.083	3.5506	3	95.6465	0.672447	3	80.1824	2.65616	3	80.1824	2.65616	3
41.726	79.7463	1.65634	3	88.4789	2.71376	3	96.5174	0.70541	3	79.7463	1.65634	3	79.7463	1.65634	3
42.331	80.5786	2.44321	3	87.2866	3.53617	3	96.039	2.09641	3	80.5786	2.44321	3	80.5786	2.44321	3
42.936	79.0019	1.34625	3	87.729	2.88732	3	96.281	0.710445	3	79.0019	1.34625	3	79.0019	1.34625	3
43.54	79.209	1.8563	3	86.8229	3.3717	3	96.1656	0.728011	3	79.209	1.8563	3	79.209	1.8563	3
44.145	79.4768	1.7024	3	86.0414	2.63614	3	97.857	3.03966	3	79.4768	1.7024	3	79.4768	1.7024	3
44.75	78.6419	1.667	3	85.9308	2.75272	3	97.6716	3.32736	3	78.6419	1.667	3	78.6419	1.667	3
45.354	78.8784	2.38709	3	85.7667	4.19698	3	95.8972	3.2178	3	78.8784	2.38709	3	78.8784	2.38709	3
45.959	80.552	2.5695	3	85.1163	4.88371	3	97.7139	1.61369	3	80.552	2.5695	3	80.552	2.5695	3
46.564	81.1099	3.04368	3	85.1984	3.96377	3	96.7816	3.70771	3	81.1099	3.04368	3	81.1099	3.04368	3
47.169	78.5756	2.95236	3	86.4334	4.65564	3	95.5444	3.06323	3	78.5756	2.95236	3	78.5756	2.95236	3
47.773	78.9481	2.55263	3	85.2342	3.73402	3	95.016	4.92587	3	78.9481	2.55263	3	78.9481	2.55263	3
48.378	78.6318	1.89023	3	85.2085	3.92167	3	94.4682	4.39858	3	78.6318	1.89023	3	78.6318	1.89023	3
48.983	78.7211	2.38932	3	84.7695	4.22724	3	96.7033	4.48183	3	78.7211	2.38932	3	78.7211	2.38932	3
49.588	79.9862	2.46353	3	84.5349	3.71301	3	93.1318	3.30527	3	79.9862	2.46353	3	79.9862	2.46353	3
50.192	78.4183	2.37067	3	84.8236	3.99484	3	94.3846	4.44344	3	78.4183	2.37067	3	78.4183	2.37067	3
50.797	77.3187	2.18472	3	84.4586	3.01212	3	92.9021	3.52063	3	77.3187	2.18472	3	77.3187	2.18472	3
51.402	78.2119	1.77661	3	85.1077	4.00588	3	92.88	4.83904	3	78.2119	1.77661	3	78.2119	1.77661	3
52.006	77.7436	2.0137	3	83.5567	4.7709	3	94.2945	6.11264	3	77.7436	2.0137	3	77.7436	2.0137	3
52.611	78.2343	1.7515	3	84.3941	2.52193	3	94.1658	5.17738	3	78.2343	1.7515	3	78.2343	1.7515	3
53.216	78.1431	1.32568	3	83.7201	2.77493	3	93.6133	2.83188	3	78.1431	1.32568	3	78.1431	1.32568	3
53.821	77.5977	1.81125	3	84.1872	2.21028	3	92.6006	4.57795	3	77.5977	1.81125	3	77.5977	1.81125	3
54.425	77.8505	2.03661	3	83.5011	2.86253	3	94.0128	4.40335	3	77.8505	2.03661	3	77.8505	2.03661	3
55.03	77.2816	1.84305	3	83.462	2.46195	3	93.4912	2.99595	3	77.2816	1.84305	3	77.2816	1.84305	3
55.635	76.9716	1.92934	3	83.3917	3.49881	3	95.3064	5.75826	3	76.9716	1.92934	3	76.9716	1.92934	3
56.24	76.6186	2.47927	3	83.808	3.26737	3	93.0101	3.14885	3	76.6186	2.47927	3	76.6186	2.47927	3
56.844	75.8148	1.99504	3	84.0157	3.42381	3	92.0736	4.43497	3	75.8148	1.99504	3	75.8148	1.99504	3
57.449	76.7867	1.97044	3	83.4884	2.79206	3	90.4071	4.36864	3	76.7867	1.97044	3	76.7867	1.97044	3
58.054	77.3699	2.49609	3	85.012	2.47573	3	91.4668	4.069	3	77.3699	2.49609	3	77.3699	2.49609	3
58.658	77.9522	3.32322	3	84.4253	2.87384	3	89.5335	1.29823	3	77.9522	3.32322	3	77.9522	3.32322	3
59.263	78.6121	3.32756	3	84.3677	3.1674	3	92.2491	2.30952	3	78.6121	3.32756	3	78.6121	3.32756	3
59.868	77.2769	2.97693	3	83.7863	3.25407	3	91.9347	4.70866	3	77.2769	2.97693	3	77.2769	2.97693	3
60.473	78.2628	2.72755	3	82.3182	2.12201	3	92.3374	4.49474	3	78.2628	2.72755	3	78.2628	2.72755	3
61.077	77.7589	2.60401	3	81.928	2.6018	3	91.7213	4.21336	3	77.7589	2.60401	3	77.7589	2.60401	3
61.682	78.3517	2.57877	3	82.8789	2.92493	3	92.2489	5.21352	3	78.3517	2.57877	3	78.3517	2.57877	3
62.287	78.0437	2.48387	3	82.6543	4.47638	3	92.2896	3.03192	3	78.0437	2.48387	3	78.0437	2.48387	3
62.892	75.7168	2.397	3	80.7294	2.94928	3	93.8918	2.29387	3	75.7168	2.397	3	75.7168	2.397	3
63.496	77.777	2.4506	3	81.4207	3.6761	3	92.4778	3.84858	3	77.777	2.4506	3	77.777	2.4506	3
64.101	76.5994	2.78237	3	81.6399	4.23906	3	93.4787	2.76678	3	76.5994	2.78237	3	76.5994	2.78237	3
64.706	77.7479	2.28608	3	80.9081	3.45369	3	93.8331	3.86747	3	77.7479	2.28608	3	77.7479	2.28608	3
65.31	77.3754	1.73027	3	80.5261	3.95382	3	93.4705	5.89409	3	77.3754	1.73027	3	77.3754	1.73027	3
65.915	79.0222	1.21599	3	80.9652	3.99743	3	90.8166	4.13437	3	79.0222	1.21599	3	79.0222	1.21599	3
66.52	77.9243	1.69513	3	79.7363	3.53633	3	91.265	4.35906	3	77.9243	1.69513	3	77.9243	1.69513	3
67.125	77.4527	1.96647	3	79.4719	4.56128	3	91.1014	3.62212	3	77.4527	1.96647	3	77.4527	1.96647	3
67.729	77.3012	2.06869	3	79.9596	3.59951	3	93.27	2.76277	3	77.3012	2.06869	3	77.3012	2.06869	3
68.334	76.7083	2.10747	3	80.133	4.0523	3	91.6293	2.70161	3	76.7083	2.10747	3	76.7083	2.10747	3
68.939	77.2843	1.83407	3	79.0953	4.66067	3	93.5489	1.65936	3	77.2843	1.83407	3	77.2843	1.83407	3
69.544	75.909	2.09026	3	78.5108	4.4521	3	94.6971	1.41742	3	75.909	2.09026	3	75.909	2.09026	3
70.148	76.6179	2.51688	3	78.8113	4.13281	3	93.8196	2.92182	3	76.6179	2.51688	3	76.6179	2.51688	3
70.753	75.6933	2.06141	3	78.6885	4.59539	3	92.5853	4.20332	3	75.6933	2.06141	3	75.6933	2.06141	3
71.358	75.6464	2.37987	3	78.5946	3.59409	3	91.3059	3.14865	3	75.6464	2.37987	3	75.6464	2.37987	3
71.962	74.5812	1.90467	3	78.8165	3.4107	3	91.3682	2.85975	3	74.5812	1.90467	3	74.5812	1.90467	3
72.567	75.0357	2.34518	3	77.5693	2.98138	3	90.7065	2.9319	3	75.0357	2.34518	3	75.0357	2.34518	3
73.172	74.6288	2.9363	3	78.9149	3.30474	3	91.561	2.71719	3	74.6288	2.9363	3	74.6288	2.9363	3
73.777	73.9503	2.85754	3	78.4886	2.38218	3	92.6263	1.21207	3	73.9503	2.85754	3	73.9503	2.85754	3
74.381	74.3379	2.22156	3	79.6996	3.14359	3	91.99	1.08768	3	74.3379	2.22156	3	74.3379	2.22156	3
74.986	75.0829	2.45652	3	79.3663	3.15995	3	92.3724	3.013	3	75.0829	2.45652	3	75.0829	2.45652	3
75.591	73.9011	2.39664	3	78.0146	2.92384	3	92.1785	1.35655	3	73.9011	2.39664	3	73.9011	2.39664	3
76.196	74.6047	1.57602	3	79.3173	2.90661	3	91.3731	0.968955	3	74.6047	1.57602	3	74.6047	1.57602	3
76.8	73.7121	0.93044	3	79.568	2.30683	3	91.9252	0.218524	3	73.7121	0.93044	3	73.7121	0.93044	3
77.405	72.2855	1.30298	3	79.8347	2.35417	3	91.821	3.02811	3	72.2855	1.30298	3	72.2855	1.30298	3
78.01	73.1445	1.24673	3	79.1222	2.47564	3	93.3451	5.65759	3	73.1445	1.24673	3	73.1445	1.24673	3
78.614	73.9633	0.142247	3	77.3886	1.50441	3	89.5556	1.11139	3	73.9633	0.142247	3	73.9633	0.142247	3
79.219	73.9765	0.205804	3	78.5293	2.01528	3	92.3411	3.25876	3	73.9765	0.205804	3	73.9765	0.205804	3
79.824	74.1442	0.465644	3	78.3769	1.53128	3	93.2312	3.81207	3	74.1442	0.465644	3	74.1442	0.465644	3
80.429	72.5268	0.445382	3	76.2694	1.64243	3	91.2956	1.32999	3	72.5268	0.445382	3	72.5268	0.445382	3
81.033	72.5449	0.334103	3	77.4849	0.993823	3	92.0483	1.23348	3	72.5449	0.334103	3	72.5449	0.334103	3
81.638	72.9395	0.43914	3	77.142	1.39965	3	92.2504	1.9044	3	72.9395	0.43914	3	72.9395	0.43914	3
82.243	73.0572	0.448159	3	76.8115	1.66637	3	90.9389	2.50432	3	73.0572	0.448159	3	73.0572	0.448159	3
82.847	74.0357	0.997209	3	77.3789	2.09345	3	90.8701	1.61558	3	74.0357	0.997209	3	74.0357	0.997209	3
83.452	71.9772	0.586127	3	77.3614	2.11375	3	90.5132	1.23351	3	71.9772	0.586127	3	71.9772	0.586127	3
84.057	73.1385	0.998421	3	77.3091	2.23914	3	90.3757	0.376863	3	73.1385	0.998421	3	73.1385	0.998421	3
84.662	74.7539	1.95162	3	77.8699	1.74073	3	90.285	0.732053	3	74.7539	1.95162	3	74.7539	1.95162	3
85.266	73.5941	1.83438	3	77.624	1.96458	3	90.7179	1.2111	3	73.5941	1.83438	3	73.5941	1.83438	3
85.871	72.8573	1.37362	3	76.5863	2.03491	3	89.9566	2.17525	3	72.8573	1.37362	3	72.8573	1.37362	3
86.476	71.7516	0.997485	3	76.4764	2.16717	3	89.1095	1.43761	3	71.7516	0.997485	3	71.7516	0.997485	3
87.081	72.3394	1.85777	3	77.3025	1.88334	3	89.1937	2.53324	3	72.3394	1.85777	3	72.3394	1.85777	3
87.685	71.9433	1.35866	3	76.6788	1.70359	3	91.8179	1.82102	3	71.9433	1.35866	3	71.9433	1.35866	3
88.29	70.8859	1.71265	3	76.8324	2.23468	3	90.5703	2.56226	3	70.8859	1.71265	3	70.8859	1.71265	3
88.895	70.6598	1.83694	3	76.7024	3.18691	3	88.9239	1.91543	3	70.6598	1.83694	3	70.6598	1.83694	3
89.499	71.5947	2.04403	3	76.0772	3.15695	3	89.3976	1.91615	3	71.5947	2.04403	3	71.5947	2.04403	3
90.104	71.4194	1.85642	3	76.3054	2.46244	3	86.4003	2.11467	3	71.4194	1.85642	3	71.4194	1.85642	3
90.709	70.915	1.8867	3	76.7621	2.8009	3	88.372	1.31702	3	70.915	1.8867	3	70.915	1.8867	3
91.314	71.5737	1.86873	3	75.5879	2.75861	3	88.5155	0.31103	3	71.5737	1.86873	3	71.5737	1.86873	3
91.918	71.9667	2.2547	3	76.4767	2.82544	3	88.3012	2.97438	3	71.9667	2.2547	3	71.9667	2.2547	3
92.523	71.8112	1.67672	3	76.8335	3.17107	3	87.2933	2.16967	3	71.8112	1.67672	3	71.8112	1.67672	3
93.128	71.4424	0.759968	3	75.6498	3.13944	3	88.7059	1.7235	3	71.4424	0.759968	3	71.4424	0.759968	3
93.733	72.5733	1.87092	3	76.1937	3.65411	3	90.0372	1.43824	3	72.5733	1.87092	3	72.5733	1.87092	3
94.337	71.1906	2.65614	3	77.2834	4.07051	3	87.4457	3.35057	3	71.1906	2.65614	3	71.1906	2.65614	3
94.942	71.0031	2.72469	3	76.7671	3.66741	3	89.2062	2.9325	3	71.0031	2.72469	3	71.0031	2.72469	3
95.547	71.5604	2.83955	3	77.0279	4.01573	3	90.1343	2.9621	3	71.5604	2.83955	3	71.5604	2.83955	3
96.151	71.7861	2.24176	3	76.9177	3.99085	3	87.7244	1.13868	3	71.7861	2.24176	3	71.7861	2.24176	3
96.756	71.7851	3.16721	3	76.8765	3.51709	3	87.5932	3.86294	3	71.7851	3.16721	3	71.7851	3.16721	3
97.361	71.2236	2.4498	3	76.5542	4.31511	3	88.6412	1.24511	3	71.2236	2.4498	3	71.2236	2.4498	3
97.966	70.7539	2.79707	3	75.0775	3.73307	3	86.7474	2.12561	3	70.7539	2.79707	3	70.7539	2.79707	3
98.57	70.9757	2.93451	3	76.1563	4.05673	3	88.2425	4.50928	3	70.9757	2.93451	3	70.9757	2.93451	3
99.175	69.7394	2.97617	3	75.6007	3.84941	3	86.9858	4.24584	3	69.7394	2.97617	3	69.7394	2.97617	3
99.78	68.755	2.71574	3	73.5825	3.85104	3	87.7634	4.92225	3	68.755	2.71574	3	68.755	2.71574	3
100.385	69.3895	2.22644	3	74.5549	4.56953	3	88.1255	4.89358	3	69.3895	2.22644	3	69.3895	2.22644	3
100.989	68.0344	2.10341	3	73.537	4.77075	3	87.4026	3.70085	3	68.0344	2.10341	3	68.0344	2.10341	3
101.594	68.214	2.076	3	74.3824	5.45793	3	89.1985	4.04797	3	68.214	2.076	3	68.214	2.076	3
102.199	68.2739	2.60807	3	74.2072	4.16328	3	89.3064	2.0855	3	68.2739	2.60807	3	68.2739	2.60807	3
102.803	68.9705	3.02118	3	74.2063	4.53469	3	89.5179	3.33169	3	68.9705	3.02118	3	68.9705	3.02118	3
103.408	68.0303	2.73284	3	74.4989	4.3957	3	89.4043	6.65115	3	68.0303	2.73284	3	68.0303	2.73284	3
104.013	69.9931	2.65788	3	74.2224	4.51062	3	87.7491	6.7745	3	69.9931	2.65788	3	69.9931	2.65788	3
104.618	68.9969	2.49597	3	74.0374	4.58253	3	89.7234	4.66789	3	68.9969	2.49597	3	68.9969	2.49597	3
105.222	68.6435	1.95106	3	73.1552	4.6168	3	88.5373	6.23098	3	68.6435	1.95106	3	68.6435	1.95106	3
105.827	67.8832	1.75287	3	74.2654	4.07991	3	86.0633	5.39325	3	67.8832	1.75287	3	67.8832	1.75287	3
106.432	69.9589	1.9948	3	74.8417	3.87593	3	86.6707	5.94795	3	69.9589	1.9948	3	69.9589	1.9948	3
107.037	68.3362	2.8567	3	74.7032	4.46142	3	84.9658	5.41275	3	68.3362	2.8567	3	68.3362	2.8567	3
107.641	68.2404	1.47517	3	74.1735	4.79569	3	85.253	7.2016	3	68.2404	1.47517	3	68.2404	1.47517	3
108.246	68.257	2.40621	3	74.0361	4.9801	3	85.8251	8.67554	3	68.257	2.40621	3	68.257	2.40621	3
108.851	67.3839	1.37441	3	72.8491	5.11859	3	85.9047	5.29724	3	67.3839	1.37441	3	67.3839	1.37441	3
109.455	67.0719	1.66432	3	73.0641	4.51961	3	85.5035	5.21166	3	67.0719	1.66432	3	67.0719	1.66432	3
110.06	67.4207	1.83062	3	72.9501	4.5633	3	88.3838	5.9917	3	67.4207	1.83062	3	67.4207	1.83062	3
110.665	67.5814	2.71193	3	73.0067	5.52611	3	87.6068	6.23452	3	67.5814	2.71193	3	67.5814	2.71193	3
111.27	67.5558	2.31854	3	72.7586	5.90704	3	86.7314	6.27759	3	67.5558	2.31854	3	67.5558	2.31854	3
111.874	65.7093	1.50147	3	71.933	6.13044	3	87.7404	3.50544	3	65.7093	1.50147	3	65.7093	1.50147	3
112.479	68.4387	3.26008	3	72.4106	5.63782	3	87.5082	7.75516	3	68.4387	3.26008	3	68.4387	3.26008	3
113.084	66.3357	2.27486	3	71.3256	6.30128	3	88.8857	8.30629	3	66.3357	2.27486	3	66.3357	2.27486	3
113.689	66.4378	2.76724	3	71.9775	6.06623	3	89.5935	7.06896	3	66.4378	2.76724	3	66.4378	2.76724	3
114.293	68.1064	2.61162	3	71.2048	5.77103	3	88.9992	7.05007	3	68.1064	2.61162	3	68.1064	2.61162	3
114.898	67.5725	3.01095	3	71.2321	5.09673	3	88.0206	8.02295	3	67.5725	3.01095	3	67.5725	3.01095	3
115.503	67.6201	3.73014	3	71.0932	5.25141	3	87.2342	7.48091	3	67.6201	3.73014	3	67.6201	3.73014	3
116.107	68.4232	3.55096	3	71.5945	4.98745	3	88.3547	8.66488	3	68.4232	3.55096	3	68.4232	3.55096	3
116.712	67.0492	3.40702	3	71.2121	5.10071	3	86.6722	10.0439	3	67.0492	3.40702	3	67.0492	3.40702	3
117.317	66.9105	3.45863	3	71.4842	4.82951	3	86.239	9.89336	3	66.9105	3.45863	3	66.9105	3.45863	3
117.922	67.1375	3.24737	3	70.9197	5.38681	3	87.9014	9.56457	3	67.1375	3.24737	3	67.1375	3.24737	3
118.526	67.1441	3.11845	3	70.8332	5.32443	3	88.1912	7.49386	3	67.1441	3.11845	3	67.1441	3.11845	3
119.131	64.4334	3.00366	3	70.5287	5.03286	3	87.912	9.3197	3	64.4334	3.00366	3	64.4334	3.00366	3
119.736	65.89	2.90664	3	70.2978	5.0886	3	87.4215	9.84326	3	65.89	2.90664	3	65.89	2.90664	3
120.341	65.8946	3.21227	3	69.9426	4.90981	3	88.3688	7.82594	3	65.8946	3.21227	3	65.8946	3.21227	3
120.945	66.2874	3.25697	3	69.984	4.59855	3	89.3719	6.39909	3	66.2874	3.25697	3	66.2874	3.25697	3
121.55	67.7177	3.77774	3	71.9436	5.28137	3	87.1201	5.95917	3	67.7177	3.77774	3	67.7177	3.77774	3
122.155	66.2993	3.79267	3	71.5753	4.66182	3	86.0457	7.99138	3	66.2993	3.79267	3	66.2993	3.79267	3
122.759	66.4834	3.39644	3	70.8961	4.38296	3	87.2882	6.09241	3	66.4834	3.39644	3	66.4834	3.39644	3
123.364	66.8622	3.5473	3	70.5272	4.03989	3	86.1149	7.7378	3	66.8622	3.5473	3	66.8622	3.5473	3
123.969	65.8544	3.32993	3	70.998	4.08644	3	85.3839	7.29276	3	65.8544	3.32993	3	65.8544	3.32993	3
124.574	65.4408	3.44456	3	69.8786	3.95677	3	84.2303	6.94388	3	65.4408	3.44456	3	65.4408	3.44456	3
125.178	66.2099	3.86833	3	69.4689	4.02017	3	84.4667	7.3402	3	66.2099	3.86833	3	66.2099	3.86833	3
125.783	64.6944	3.38334	3	69.1826	3.74011	3	84.3386	5.84762	3	64.6944	3.38334	3	64.6944	3.38334	3
126.388	63.9954	4.17351	3	69.9594	3.55583	3	83.9085	6.0447	3	63.9954	4.17351	3	63.9954	4.17351	3
126.993	64.042	4.3223	3	68.8199	3.46184	3	85.6413	5.64344	3	64.042	4.3223	3	64.042	4.3223	3
127.597	64.2488	4.23295	3	68.4334	2.79281	3	87.1766	6.88896	3	64.2488	4.23295	3	64.2488	4.23295	3
128.202	64.3326	4.56094	3	69.1993	3.44361	3	85.0155	8.16382	3	64.3326	4.56094	3	64.3326	4.56094	3
128.807	63.0236	4.70318	3	68.3786	3.21291	3	83.2818	7.80366	3	63.0236	4.70318	3	63.0236	4.70318	3
129.411	63.0267	5.18947	3	69.2584	2.77617	3	83.0838	8.13586	3	63.0267	5.18947	3	63.0267	5.18947	3
130.016	62.957	4.38188	3	69.2189	2.93665	3	84.8245	8.02026	3	62.957	4.38188	3	62.957	4.38188	3
130.621	62.2221	4.3289	3	67.6964	2.76962	3	84.6415	8.07185	3	62.2221	4.3289	3	62.2221	4.3289	3
131.226	62.2833	5.10983	3	68.5377	2.19151	3	85.2237	7.69271	3	62.2833	5.10983	3	62.2833	5.10983	3
131.83	61.6131	4.71278	3	67.6891	2.2292	3	85.5865	9.10974	3	61.6131	4.71278	3	61.6131	4.71278	3
132.435	61.7459	5.02608	3	67.525	2.58897	3	84.8197	8.19874	3	61.7459	5.02608	3	61.7459	5.02608	3
133.04	61.3444	5.31941	3	68.157	1.96123	3	85.5238	9.36998	3	61.3444	5.31941	3	61.3444	5.31941	3
133.645	61.5556	5.06265	3	66.0841	2.60479	3	86.8053	8.70665	3	61.5556	5.06265	3	61.5556	5.06265	3
134.249	61.7103	4.74873	3	66.2559	2.37401	3	85.5789	9.13135	3	61.7103	4.74873	3	61.7103	4.74873	3
134.854	61.9283	5.07885	3	66.1282	2.57223	3	85.7192	8.24021	3	61.9283	5.07885	3	61.9283	5.07885	3
135.459	61.9396	4.53755	3	65.2974	3.22106	3	85.4147	8.03617	3	61.9396	4.53755	3	61.9396	4.53755	3
136.063	61.4629	4.63787	3	65.0432	2.79974	3	85.3819	9.54707	3	61.4629	4.63787	3	61.4629	4.63787	3
136.668	61.1051	4.24516	3	66.7476	2.86473	3	85.2736	6.38878	3	61.1051	4.24516	3	61.1051	4.24516	3
137.273	60.7133	3.98047	3	67.1031	2.25651	3	86.9301	7.72503	3	60.7133	3.98047	3	60.7133	3.98047	3
137.878	60.41	4.71741	3	66.6326	2.12367	3	86.0943	6.98894	3	60.41	4.71741	3	60.41	4.71741	3
138.482	60.8364	5.00779	3	64.8982	2.13825	3	87.114	7.77316	3	60.8364	5.00779	3	60.8364	5.00779	3
139.087	60.7765	5.20976	3	64.7219	2.9521	3	86.7923	8.53849	3	60.7765	5.20976	3	60.7765	5.20976	3
139.692	61.0436	5.50241	3	65.3667	2.26999	3	87.7962	8.86214	3	61.0436	5.50241	3	61.0436	5.50241	3
140.296	61.6019	5.14176	3	65.5708	2.29838	3	86.4625	7.12472	3	61.6019	5.14176	3	61.6019	5.14176	3
140.901	61.2016	6.02476	3	64.7353	2.08406	3	85.9814	8.52005	3	61.2016	6.02476	3	61.2016	6.02476	3
141.506	59.947	5.24827	3	63.2726	2.31075	3	86.6004	8.32667	3	59.947	5.24827	3	59.947	5.24827	3
142.111	60.3803	5.78569	3	63.3242	2.44301	3	85.9637	9.66462	3	60.3803	5.78569	3	60.3803	5.78569	3
142.715	61.599	5.78339	3	63.8792	2.44572	3	83.962	12.0402	3	61.599	5.78339	3	61.599	5.78339	3
143.32	61.2869	5.77361	3	62.9626	2.67804	3	83.964	11.2468	3	61.2869	5.77361	3	61.2869	5.77361	3
143.925	61.3503	5.67137	3	63.4833	2.72074	3	83.0903	12.5195	3	61.3503	5.67137	3	61.3503	5.67137	3
144.53	60.8134	5.46623	3	63.5949	2.80579	3	84.2814	10.0078	3	60.8134	5.46623	3	60.8134	5.46623	3
145.134	59.9072	5.27217	3	62.9064	2.44087	3	84.2781	11.5387	3	59.9072	5.27217	3	59.9072	5.27217	3
145.739	58.8984	4.83502	3	63.3081	2.53666	3	85.5216	12.2374	3	58.8984	4.83502	3	58.8984	4.83502	3
146.344	58.711	4.82529	3	62.1411	2.79606	3	85.4015	11.606	3	58.711	4.82529	3	58.711	4.82529	3
146.948	58.4393	4.7824	3	63.6206	2.79212	3	84.3291	9.77176	3	58.4393	4.7824	3	58.4393	4.7824	3
147.553	58.5727	4.47858	3	61.6021	2.82051	3	85.0923	11.0616	3	58.5727	4.47858	3	58.5727	4.47858	3
148.158	57.9507	3.2445	3	61.3914	2.90488	3	84.1712	10.0718	3	57.9507	3.2445	3	57.9507	3.2445	3
148.763	58.3772	3.51486	3	62.0577	3.46531	3	85.3576	9.34274	3	58.3772	3.51486	3	58.3772	3.51486	3
149.367	58.9711	3.67836	3	61.7854	3.24345	3	85.8963	10.4913	3	58.9711	3.67836	3	58.9711	3.67836	3
149.972	58.9381	3.59614	3	61.3353	2.83046	3	86.7027	11.1055	3	58.9381	3.59614	3	58.9381	3.59614	3
150.577	58.1278	3.49315	3	60.5388	2.86824	3	85.5474	10.6619	3	58.1278	3.49315	3	58.1278	3.49315	3
151.182	58.231	4.12718	3	63.2121	3.19747	3	85.6862	12.3854	3	58.231	4.12718	3	58.231	4.12718	3
151.786	57.6295	3.42761	3	62.5298	3.26571	3	83.4759	12.2128	3	57.6295	3.42761	3	57.6295	3.42761	3
152.391	58.8686	3.36225	3	62.6168	3.42454	3	84.4511	12.5926	3	58.8686	3.36225	3	58.8686	3.36225	3
152.996	57.4679	3.97675	3	62.2693	3.39418	3	83.7479	10.4014	3	57.4679	3.97675	3	57.4679	3.97675	3
153.6	58.4363	4.17471	3	62.4024	2.91404	3	81.9194	11.3936	3	58.4363	4.17471	3	58.4363	4.17471	3
154.205	59.3399	3.71699	3	62.3527	3.52972	3	83.6906	12.138	3	59.3399	3.71699	3	59.3399	3.71699	3
154.81	59.062	4.34995	3	62.1436	3.29185	3	84.2737	13.9727	3	59.062	4.34995	3	59.062	4.34995	3
155.415	58.7072	3.68661	3	61.5009	3.05188	3	84.0735	14.3028	3	58.7072	3.68661	3	58.7072	3.68661	3
156.019	58.9674	4.05097	3	61.7345	3.29234	3	85.6849	14.7714	3	58.9674	4.05097	3	58.9674	4.05097	3
156.624	59.7487	4.01514	3	61.4248	2.39733	3	83.7443	13.8236	3	59.7487	4.01514	3	59.7487	4.01514	3
157.229	59.5797	4.53238	3	62.7317	3.1293	3	86.4342	13.345	3	59.5797	4.53238	3	59.5797	4.53238	3
157.834	58.2704	3.72908	3	62.5846	3.51681	3	84.6383	11.0425	3	58.2704	3.72908	3	58.2704	3.72908	3
158.438	57.9259	3.88209	3	61.4725	2.32666	3	85.9346	12.922	3	57.9259	3.88209	3	57.9259	3.88209	3
159.043	58.8155	4.00579	3	61.1618	3.23111	3	85.87	13.2916	3	58.8155	4.00579	3	58.8155	4.00579	3
159.648	58.3342	2.74151	3	61.6941	2.89716	3	85.2824	12.5827	3	58.3342	2.74151	3	58.3342	2.74151	3
160.252	58.3388	2.66259	3	60.7554	3.40051	3	86.2889	13.9639	3	58.3388	2.66259	3	58.3388	2.66259	3
160.857	58.5172	2.32193	3	61.0774	4.17908	3	85.2315	12.8197	3	58.5172	2.32193	3	58.5172	2.32193	3
161.462	58.2536	3.18214	3	61.2015	4.82469	3	84.1504	12.7142	3	58.2536	3.18214	3	58.2536	3.18214	3
162.067	59.2448	2.77814	3	62.0428	5.21393	3	83.8942	13.0867	3	59.2448	2.77814	3	59.2448	2.77814	3
162.671	59.4127	3.06519	3	60.4799	5.29232	3	84.9809	11.8201	3	59.4127	3.06519	3	59.4127	3.06519	3
163.276	59.5448	2.71799	3	60.7048	4.82027	3	85.7374	10.6536	3	59.5448	2.71799	3	59.5448	2.71799	3
163.881	58.7904	2.69104	3	60.579	4.41654	3	85.2055	11.8095	3	58.7904	2.69104	3	58.7904	2.69104	3
164.486	58.2348	3.0887	3	61.0341	4.92751	3	85.9226	10.4502	3	58.2348	3.0887	3	58.2348	3.0887	3
165.09	58.612	2.87874	3	60.5366	4.58543	3	84.1675	9.36652	3	58.612	2.87874	3	58.612	2.87874	3
165.695	59.0672	2.80441	3	61.5208	5.29085	3	85.5632	8.62702	3	59.0672	2.80441	3	59.0672	2.80441	3
166.3	58.5771	2.8901	3	61.4268	4.83068	3	84.8143	9.06352	3	58.5771	2.8901	3	58.5771	2.8901	3
166.904	57.9893	2.312	3	59.9651	4.80052	3	84.3949	9.16173	3	57.9893	2.312	3	57.9893	2.312	3
167.509	57.8268	1.27672	3	60.9662	4.78806	3	84.1115	8.0618	3	57.8268	1.27672	3	57.8268	1.27672	3
168.114	58.3175	1.61283	3	60.1871	4.28063	3	85.0118	10.4707	3	58.3175	1.61283	3	58.3175	1.61283	3
168.719	58.4143	1.53456	3	61.0919	4.38943	3	86.352	10.2581	3	58.4143	1.53456	3	58.4143	1.53456	3
169.323	57.732	1.4099	3	60.726	3.56784	3	86.3	9.29196	3	57.732	1.4099	3	57.732	1.4099	3
169.928	57.611	1.34067	3	60.8264	4.10247	3	85.9841	11.363	3	57.611	1.34067	3	57.611	1.34067	3
170.533	57.4648	1.46652	3	60.1857	4.33457	3	86.4996	10.5708	3	57.4648	1.46652	3	57.4648	1.46652	3
171.138	57.6118	0.93	3	60.5409	3.95052	3	87.1748	8.7339	3	57.6118	0.93	3	57.6118	0.93	3
171.742	58.2249	1.02148	3	58.8283	4.15599	3	85.713	11.664	3	58.2249	1.02148	3	58.2249	1.02148	3
172.347	57.7122	0.474475	3	59.4285	4.0782	3	85.8923	8.11945	3	57.7122	0.474475	3	57.7122	0.474475	3
172.952	56.5936	0.778174	3	60.4921	3.96741	3	83.9528	10.1861	3	56.5936	0.778174	3	56.5936	0.778174	3
173.556	57.4434	1.27951	3	59.5265	4.75352	3	84.7756	9.62943	3	57.4434	1.27951	3	57.4434	1.27951	3
174.161	57.1594	1.19968	3	59.9285	4.19436	3	82.7662	9.0028	3	57.1594	1.19968	3	57.1594	1.19968	3
174.766	57.1596	1.05796	3	58.4787	4.47224	3	84.6393	8.28308	3	57.1596	1.05796	3	57.1596	1.05796	3
175.371	56.6773	0.909205	3	58.485	4.53701	3	82.0497	7.87039	3	56.6773	0.909205	3	56.6773	0.909205	3
175.975	57.5245	0.708901	3	57.9761	3.94727	3	81.8721	9.14664	3	57.5245	0.708901	3	57.5245	0.708901	3
176.58	56.7639	1.0899	3	58.5378	4.43644	3	82.5904	8.49056	3	56.7639	1.0899	3	56.7639	1.0899	3
177.185	57.8011	0.941785	3	59.0483	4.59283	3	83.3637	7.22892	3	57.8011	0.941785	3	57.8011	0.941785	3
177.79	56.6611	1.36831	3	59.6397	4.00709	3	82.4325	5.31937	3	56.6611	1.36831	3	56.6611	1.36831	3
178.394	56.1543	1.05411	3	59.1624	4.75126	3	83.2199	7.42458	3	56.1543	1.05411	3	56.1543	1.05411	3
178.999	56.6638	1.30695	3	59.7058	3.96421	3	83.2928	7.79533	3	56.6638	1.30695	3	56.6638	1.30695	3
179.604	56.0412	0.727372	3	58.3269	4.16518	3	83.3618	8.7891	3	56.0412	0.727372	3	56.0412	0.727372	3
180.208	55.1536	0.845878	3	57.5362	4.03086	3	83.7038	6.80979	3	55.1536	0.845878	3	55.1536	0.845878	3
180.813	55.5186	0.644268	3	57.9357	4.36728	3	84.5888	7.16158	3	55.5186	0.644268	3	55.5186	0.644268	3
181.418	55.0713	0.542698	3	57.3783	3.90671	3	83.3141	10.2879	3	55.0713	0.542698	3	55.0713	0.542698	3
182.023	54.6213	0.417595	3	56.6172	4.18388	3	84.2681	11.1471	3	54.6213	0.417595	3	54.6213	0.417595	3
182.627	53.8132	0.469894	3	57.089	4.14329	3	83.0215	10.9184	3	53.8132	0.469894	3	53.8132	0.469894	3
183.232	54.0904	0.298211	3	56.8872	3.9943	3	81.4715	10.7502	3	54.0904	0.298211	3	54.0904	0.298211	3
183.837	54.3132	0.70693	3	57.0156	3.83198	3	81.1302	10.1739	3	54.3132	0.70693	3	54.3132	0.70693	3
184.442	55.3097	0.112168	3	57.3586	4.33696	3	81.9857	11.2048	3	55.3097	0.112168	3	55.3097	0.112168	3
185.046	54.9355	1.05597	3	56.8167	3.54733	3	81.3096	9.75215	3	54.9355	1.05597	3	54.9355	1.05597	3
185.651	54.3523	0.253871	3	57.0214	4.45521	3	81.3859	10.4355	3	54.3523	0.253871	3	54.3523	0.253871	3
186.256	55.037	0.657724	3	57.486	4.25869	3	81.1421	9.91952	3	55.037	0.657724	3	55.037	0.657724	3
186.86	55.123	1.27719	3	57.5237	3.86124	3	81.944	8.13138	3	55.123	1.27719	3	55.123	1.27719	3
187.465	53.6087	0.411419	3	55.9722	3.95251	3	81.3713	9.16756	3	53.6087	0.411419	3	53.6087	0.411419	3
188.07	53.7788	0.420488	3	56.2212	4.11644	3	81.6789	10.6891	3	53.7788	0.420488	3	53.7788	0.420488	3
188.675	54.0813	0.452645	3	57.6079	3.4311	3	82.3835	9.34239	3	54.0813	0.452645	3	54.0813	0.452645	3
189.279	53.6618	0.751727	3	57.2148	4.09198	3	81.6445	11.0374	3	53.6618	0.751727	3	53.6618	0.751727	3
189.884	53.7479	0.802561	3	56.418	4.30822	3	81.1835	6.73281	3	53.7479	0.802561	3	53.7479	0.802561	3
190.489	54.3408	0.738721	3	56.9572	3.69386	3	81.0422	8.15296	3	54.3408	0.738721	3	54.3408	0.738721	3
191.093	54.6522	0.755299	3	56.7287	4.18267	3	81.5426	9.42727	3	54.6522	0.755299	3	54.6522	0.755299	3
191.698	53.9806	0.874587	3	56.3496	4.06544	3	80.1039	9.22512	3	53.9806	0.874587	3	53.9806	0.874587	3
192.303	54.5534	0.514952	3	56.4134	3.82046	3	81.1486	9.48326	3	54.5534	0.514952	3	54.5534	0.514952	3
192.908	53.2989	0.29062	3	57.1478	3.7129	3	79.9823	9.21323	3	53.2989	0.29062	3	53.2989	0.29062	3
193.512	53.041	0.705633	3	57.2863	3.83081	3	81.8007	10.67	3	53.041	0.705633	3	53.041	0.705633	3
194.117	53.8264	0.77976	3	56.6615	4.24357	3	80.5369	8.63649	3	53.8264	0.77976	3	53.8264	0.77976	3
194.722	54.5991	0.518519	3	56.4501	4.02305	3	82.0026	7.93807	3	54.5991	0.518519	3	54.5991	0.518519	3
195.327	54.332	0.498443	3	56.2876	4.10602	3	82.2244	8.69993	3	54.332	0.498443	3	54.332	0.498443	3
195.931	54.2354	0.936921	3	57.2606	4.81136	3	80.4696	9.80734	3	54.2354	0.936921	3	54.2354	0.936921	3
196.536	54.1142	0.67009	3	56.3216	4.42703	3	79.296	8.80434	3	54.1142	0.67009	3	54.1142	0.67009	3
197.141	53.8206	0.844004	3	56.368	5.06907	3	80.5515	7.09165	3	53.8206	0.844004	3	53.8206	0.844004	3
197.745	54.1222	1.37413	3	55.6111	4.82037	3	81.6473	8.38359	3	54.1222	1.37413	3	54.1222	1.37413	3
198.35	52.5067	1.08657	3	55.623	5.28082	3	82.8026	9.56886	3	52.5067	1.08657	3	52.5067	1.08657	3
198.955	52.8293	1.37363	3	55.2366	4.85197	3	80.8715	8.79391	3	52.8293	1.37363	3	52.8293	1.37363	3
199.56	53.4224	1.44101	3	54.544	4.83018	3	81.9753	9.5837	3	53.4224	1.44101	3	53.4224	1.44101	3
200.164	53.8119	1.288	3	54.8947	4.84969	3	81.1013	9.44994	3	53.8119	1.288	3	53.8119	1.288	3
200.769	53.7483	1.04515	3	54.6552	3.89706	3	81.2414	6.65813	3	53.7483	1.04515	3	53.7483	1.04515	3
201.374	53.5938	1.21802	3	54.8714	4.18327	3	82.1802	6.92307	3	53.5938	1.21802	3	53.5938	1.21802	3
201.979	54.3601	0.983554	3	54.3229	4.37854	3	81.2862	7.71926	3	54.3601	0.983554	3	54.3601	0.983554	3
202.583	54.0563	0.857767	3	54.7509	3.91803	3	80.8362	9.26902	3	54.0563	0.857767	3	54.0563	0.857767	3
203.188	52.8673	1.06892	3	53.2277	4.31658	3	80.3845	7.67433	3	52.8673	1.06892	3	52.8673	1.06892	3
203.793	52.7875	0.700413	3	53.9914	3.70393	3	82.4707	7.64553	3	52.7875	0.700413	3	52.7875	0.700413	3
204.397	52.6085	0.447513	3	53.8325	3.75295	3	81.5	9.53377	3	52.6085	0.447513	3	52.6085	0.447513	3
205.002	51.8063	0.587539	3	53.5839	4.02739	3	80.6733	7.51317	3	51.8063	0.587539	3	51.8063	0.587539	3
205.607	52.155	1.13229	3	52.8024	3.73482	3	80.5662	8.43533	3	52.155	1.13229	3	52.155	1.13229	3
206.212	52.1722	0.829512	3	53.3488	3.8408	3	81.0486	8.94905	3	52.1722	0.829512	3	52.1722	0.829512	3
206.816	51.2884	0.988582	3	53.5073	3.78275	3	81.5425	9.45042	3	51.2884	0.988582	3	51.2884	0.988582	3
207.421	51.1985	0.689813	3	52.4523	3.61737	3	81.9567	9.61999	3	51.1985	0.689813	3	51.1985	0.689813	3
208.026	51.9779	1.11725	3	53.1966	2.98895	3	78.3521	9.75017	3	51.9779	1.11725	3	51.9779	1.11725	3
208.631	51.8688	1.3409	3	53.4364	2.96771	3	81.6044	10.6012	3	51.8688	1.3409	3	51.8688	1.3409	3
209.235	52.4779	1.01842	3	53.4753	2.95415	3	80.7113	10.5702	3	52.4779	1.01842	3	52.4779	1.01842	3
209.84	52.0707	1.16442	3	52.6485	2.56113	3	82.5115	10.0504	3	52.0707	1.16442	3	52.0707	1.16442	3
210.445	51.958	1.66394	3	54.7037	3.06743	3	81.9735	10.7049	3	51.958	1.66394	3	51.958	1.66394	3
211.049	51.6051	1.90003	3	53.6266	3.40085	3	79.615	8.92173	3	51.6051	1.90003	3	51.6051	1.90003	3
211.654	51.5695	2.04163	3	54.0912	3.21948	3	81.4327	9.45372	3	51.5695	2.04163	3	51.5695	2.04163	3
212.259	52.2394	1.77931	3	52.8886	3.71318	3	80.2108	11.0536	3	52.2394	1.77931	3	52.2394	1.77931	3
212.864	52.7328	2.49331	3	53.757	3.63124	3	80.3138	9.07067	3	52.7328	2.49331	3	52.7328	2.49331	3
213.468	51.9138	2.20252	3	53.7396	3.23233	3	80.7919	8.62178	3	51.9138	2.20252	3	51.9138	2.20252	3
214.073	50.856	2.28812	3	53.2946	3.6896	3	81.8262	9.35859	3	50.856	2.28812	3	50.856	2.28812	3
214.678	51.1774	2.42117	3	53.6549	3.24367	3	80.8083	9.18254	3	51.1774	2.42117	3	51.1774	2.42117	3
215.283	50.1243	2.41006	3	54.4638	3.48514	3	81.0172	9.23487	3	50.1243	2.41006	3	50.1243	2.41006	3
215.887	50.6965	2.65355	3	53.59	3.40451	3	81.8866	8.50147	3	50.6965	2.65355	3	50.6965	2.65355	3
216.492	49.7886	2.58285	3	53.4535	3.66862	3	81.6738	8.78005	3	49.7886	2.58285	3	49.7886	2.58285	3
217.097	50.6724	2.06502	3	53.766	3.46384	3	83.3202	8.18547	3	50.6724	2.06502	3	50.6724	2.06502	3
217.701	50.3973	2.06935	3	53.5959	3.7333	3	82.3091	7.99345	3	50.3973	2.06935	3	50.3973	2.06935	3
218.306	50.3955	2.57687	3	53.0133	3.3273	3	80.7581	8.53388	3	50.3955	2.57687	3	50.3955	2.57687	3
218.911	50.1277	2.64336	3	53.4697	3.40607	3	79.6354	7.64718	3	50.1277	2.64336	3	50.1277	2.64336	3
219.516	49.317	2.70459	3	53.8656	3.77603	3	78.4358	8.07338	3	49.317	2.70459	3	49.317	2.70459	3
220.12	49.3272	2.66117	3	53.5085	3.49865	3	80.0034	7.51892	3	49.3272	2.66117	3	49.3272	2.66117	3
220.725	49.1283	2.89074	3	53.7556	4.04367	3	80.1256	7.99711	3	49.1283	2.89074	3	49.1283	2.89074	3
221.33	48.8505	2.7042	3	52.8521	3.75117	3	79.8152	6.16966	3	48.8505	2.7042	3	48.8505	2.7042	3
221.935	49.2705	3.01509	3	52.957	3.46312	3	79.1313	6.04532	3	49.2705	3.01509	3	49.2705	3.01509	3
222.539	48.3111	3.61128	3	53.4181	3.56935	3	79.9116	5.80117	3	48.3111	3.61128	3	48.3111	3.61128	3
223.144	49.4247	3.40602	3	52.5688	3.49124	3	78.8901	6.16094	3	49.4247	3.40602	3	49.4247	3.40602	3
223.749	48.8415	3.8259	3	53.5309	4.00932	3	80.1374	7.35538	3	48.8415	3.8259	3	48.8415	3.8259	3
224.353	49.0232	3.71341	3	52.2047	3.46479	3	79.5576	7.99381	3	49.0232	3.71341	3	49.0232	3.71341	3
224.958	49.8111	3.68551	3	52.6807	3.70199	3	79.8364	8.99788	3	49.8111	3.68551	3	49.8111	3.68551	3
225.563	48.2607	3.45752	3	52.6513	3.61834	3	80.2647	8.23884	3	48.2607	3.45752	3	48.2607	3.45752	3
226.168	48.7305	3.49943	3	52.9428	4.2192	3	79.3595	8.41366	3	48.7305	3.49943	3	48.7305	3.49943	3
226.772	48.6098	3.40957	3	51.8789	3.51097	3	80.8178	9.07185	3	48.6098	3.40957	3	48.6098	3.40957	3
227.377	49.7296	3.30882	3	53.9855	4.1265	3	81.0111	9.38079	3	49.7296	3.30882	3	49.7296	3.30882	3
227.982	49.0643	3.56202	3	52.3028	3.89472	3	81.7284	8.37466	3	49.0643	3.56202	3	49.0643	3.56202	3
228.587	48.9087	3.55507	3	52.486	3.73329	3	82.3069	9.34249	3	48.9087	3.55507	3	48.9087	3.55507	3
229.191	49.0722	3.81906	3	52.036	4.3285	3	80.503	7.10413	3	49.0722	3.81906	3	49.0722	3.81906	3
229.796	48.2645	4.13129	3	52.0149	4.37824	3	80.691	8.01951	3	48.2645	4.13129	3	48.2645	4.13129	3
230.401	48.7018	4.40146	3	51.2317	3.52869	3	82.534	7.61382	3	48.7018	4.40146	3	48.7018	4.40146	3
231.005	49.199	3.90077	3	51.4527	4.23226	3	81.7071	8.9964	3	49.199	3.90077	3	49.199	3.90077	3
231.61	47.4515	4.50057	3	51.4098	3.79958	3	81.7117	9.90264	3	47.4515	4.50057	3	47.4515	4.50057	3
232.215	48.2752	4.50462	3	52.3719	3.61968	3	81.9866	8.94811	3	48.2752	4.50462	3	48.2752	4.50462	3
232.82	48.3631	4.77785	3	52.9477	3.99475	3	82.5613	8.15672	3	48.3631	4.77785	3	48.3631	4.77785	3
233.424	48.6022	4.47426	3	52.8532	4.21601	3	82.3736	10.2141	3	48.6022	4.47426	3	48.6022	4.47426	3
234.029	48.1109	4.46509	3	52.3582	4.02504	3	81.5675	9.26256	3	48.1109	4.46509	3	48.1109	4.46509	3
234.634	48.1033	4.51911	3	52.8916	4.41337	3	81.1542	9.61786	3	48.1033	4.51911	3	48.1033	4.51911	3
235.239	48.2526	4.21607	3	51.5785	3.91648	3	80.1432	8.19023	3	48.2526	4.21607	3	48.2526	4.21607	3
235.843	48.0855	4.4905	3	52.906	4.06419	3	81.1917	8.33496	3	48.0855	4.4905	3	48.0855	4.4905	3
236.448	48.4399	4.29541	3	51.495	3.98463	3	82.4883	8.94268	3	48.4399	4.29541	3	48.4399	4.29541	3
237.053	48.1846	4.04832	3	51.7548	4.27664	3	82.4009	11.3523	3	48.1846	4.04832	3	48.1846	4.04832	3
237.657	49.2316	4.52907	3	51.5834	3.7556	3	82.8028	10.3791	3	49.2316	4.52907	3	49.2316	4.52907	3
238.262	49.1023	4.26736	3	52.6291	4.58387	3	80.873	11.2214	3	49.1023	4.26736	3	49.1023	4.26736	3
238.867	47.4475	3.93065	3	51.3771	3.80607	3	81.8065	11.5542	3	47.4475	3.93065	3	47.4475	3.93065	3
239.472	48.7805	4.14972	3	52.3644	4.07081	3	80.8898	9.86007	3	48.7805	4.14972	3	48.7805	4.14972	3
240.076	48.051	4.24459	3	51.3312	3.92907	3	80.6867	9.536	3	48.051	4.24459	3	48.051	4.24459	3
240.681	48.1228	4.36226	3	51.1822	3.83169	3	80.5618	9.01429	3	48.1228	4.36226	3	48.1228	4.36226	3
241.286	49.5664	4.54607	3	51.6096	4.23309	3	79.03	10.628	3	49.5664	4.54607	3	49.5664	4.54607	3
241.891	48.2507	4.77613	3	51.071	4.18827	3	81.2477	10.4398	3	48.2507	4.77613	3	48.2507	4.77613	3
242.495	48.2452	4.05739	3	50.7333	4.09438	3	78.0356	10.9957	3	48.2452	4.05739	3	48.2452	4.05739	3
243.1	48.4464	4.52148	3	50.7888	4.51879	3	81.9391	11.2385	3	48.4464	4.52148	3	48.4464	4.52148	3
243.705	48.5005	4.76065	3	51.8117	4.58754	3	81.1412	7.91044	3	48.5005	4.76065	3	48.5005	4.76065	3
244.309	49.2029	4.73868	3	50.7948	4.27117	3	82.2309	8.58944	3	49.2029	4.73868	3	49.2029	4.73868	3
244.914	48.2901	4.01398	3	51.0752	4.82638	3	82.2197	7.27591	3	48.2901	4.01398	3	48.2901	4.01398	3
245.519	47.6754	4.90817	3	51.1863	4.39831	3	80.3384	7.74848	3	47.6754	4.90817	3	47.6754	4.90817	3
246.124	47.8396	4.48895	3	51.618	4.80995	3	80.7703	7.14528	3	47.8396	4.48895	3	47.8396	4.48895	3
246.728	48.4283	4.55133	3	51.0044	4.14894	3	81.4471	7.26134	3	48.4283	4.55133	3	48.4283	4.55133	3
247.333	47.3014	5.61491	3	50.9272	4.5609	3	81.4533	8.41908	3	47.3014	5.61491	3	47.3014	5.61491	3
247.938	48.4505	4.82557	3	51.0742	4.3897	3	81.096	8.58376	3	48.4505	4.82557	3	48.4505	4.82557	3
248.542	47.5863	5.0179	3	50.8917	5.08231	3	79.458	7.33733	3	47.5863	5.0179	3	47.5863	5.0179	3
249.147	48.3453	4.79181	3	50.6635	5.36783	3	78.9943	7.50139	3	48.3453	4.79181	3	48.3453	4.79181	3
249.752	48.4142	5.29557	3	50.9863	4.56168	3	79.0679	9.31492	3	48.4142	5.29557	3	48.4142	5.29557	3
250.357	47.4541	5.02994	3	49.7622	4.6398	3	80.2055	8.70656	3	47.4541	5.02994	3	47.4541	5.02994	3
250.961	47.4912	5.41542	3	50.8967	4.8654	3	80.0448	5.75709	3	47.4912	5.41542	3	47.4912	5.41542	3
251.566	47.0864	5.70376	3	49.7503	4.88385	3	79.6568	7.61027	3	47.0864	5.70376	3	47.0864	5.70376	3
252.171	46.8805	5.858	3	50.6639	4.90538	3	81.6019	6.13692	3	46.8805	5.858	3	46.8805	5.858	3
252.776	47.5611	5.70961	3	50.0196	4.79826	3	80.1463	8.32963	3	47.5611	5.70961	3	47.5611	5.70961	3
253.38	47.4247	6.00622	3	49.146	4.26039	3	78.8363	7.01274	3	47.4247	6.00622	3	47.4247	6.00622	3
253.985	47.2111	5.86514	3	49.8716	4.23285	3	79.8474	6.19429	3	47.2111	5.86514	3	47.2111	5.86514	3
254.59	45.6658	6.4872	3	50.2455	4.34757	3	79.6337	6.97563	3	45.6658	6.4872	3	45.6658	6.4872	3
255.194	46.8436	5.94002	3	49.8397	4.7667	3	81.3744	8.33169	3	46.8436	5.94002	3	46.8436	5.94002	3
255.799	46.4802	5.74533	3	49.3242	3.90998	3	79.2476	7.7133	3	46.4802	5.74533	3	46.4802	5.74533	3
256.404	47.825	5.30691	3	49.4559	3.99171	3	80.3266	8.27442	3	47.825	5.30691	3	47.825	5.30691	3
257.009	46.3515	5.74022	3	49.7625	4.91319	3	78.1537	8.42771	3	46.3515	5.74022	3	46.3515	5.74022	3
257.613	46.679	5.70036	3	49.2999	4.18981	3	78.7684	9.81044	3	46.679	5.70036	3	46.679	5.70036	3
258.218	45.6142	6.03102	3	49.7193	4.60439	3	77.4447	9.89139	3	45.6142	6.03102	3	45.6142	6.03102	3
258.823	45.9674	5.47631	3	48.8874	4.44425	3	78.1689	8.66029	3	45.9674	5.47631	3	45.9674	5.47631	3
259.428	45.8006	5.88556	3	48.6433	4.78111	3	78.559	9.57447	3	45.8006	5.88556	3	45.8006	5.88556	3
260.032	46.2117	5.52687	3	48.3728	4.2244	3	78.1268	9.64037	3	46.2117	5.52687	3	46.2117	5.52687	3
260.637	46.6918	5.55343	3	47.8925	4.72055	3	76.8775	9.82749	3	46.6918	5.55343	3	46.6918	5.55343	3
261.242	45.8735	5.86259	3	48.199	4.36553	3	77.6561	10.4746	3	45.8735	5.86259	3	45.8735	5.86259	3
261.846	45.5668	6.04918	3	47.6871	3.97199	3	79.8792	10.7575	3	45.5668	6.04918	3	45.5668	6.04918	3
262.451	45.2213	6.52758	3	47.5337	4.02922	3	78.3606	9.06706	3	45.2213	6.52758	3	45.2213	6.52758	3
263.056	45.318	6.3671	3	48.0798	3.95852	3	78.0324	9.95374	3	45.318	6.3671	3	45.318	6.3671	3
263.661	44.3792	6.62835	3	47.8798	3.99956	3	77.4223	9.30439	3	44.3792	6.62835	3	44.3792	6.62835	3
264.265	45.2817	6.84532	3	47.8591	4.00549	3	76.3769	10.8168	3	45.2817	6.84532	3	45.2817	6.84532	3
264.87	45.4302	6.14079	3	47.8197	3.53747	3	78.1395	10.3294	3	45.4302	6.14079	3	45.4302	6.14079	3
265.475	44.6347	6.40283	3	47.3394	3.50695	3	76.4644	11.1895	3	44.6347	6.40283	3	44.6347	6.40283	3
266.08	45.841	6.32472	3	48.3784	4.08828	3	77.0235	12.2478	3	45.841	6.32472	3	45.841	6.32472	3
266.684	46.644	6.27278	3	47.9729	3.58169	3	76.2987	10.2261	3	46.644	6.27278	3	46.644	6.27278	3
267.289	44.9034	5.92076	3	48.2311	3.99295	3	78.5085	11.1528	3	44.9034	5.92076	3	44.9034	5.92076	3
267.894	45.9085	6.09729	3	48.4665	3.83374	3	78.7023	9.85876	3	45.9085	6.09729	3	45.9085	6.09729	3
268.498	46.0107	6.56972	3	48.9574	4.2912	3	78.4193	9.49396	3	46.0107	6.56972	3	46.0107	6.56972	3
269.103	45.6179	6.45177	3	48.3582	4.02734	3	77.7261	8.2256	3	45.6179	6.45177	3	45.6179	6.45177	3
269.708	44.7991	6.48458	3	47.8987	3.71847	3	76.5317	10.9377	3	44.7991	6.48458	3	44.7991	6.48458	3
270.313	44.7096	6.68763	3	47.9571	3.24449	3	76.6005	9.84585	3	44.7096	6.68763	3	44.7096	6.68763	3
270.917	43.8753	6.32719	3	47.1098	3.78908	3	77.8242	9.19533	3	43.8753	6.32719	3	43.8753	6.32719	3
271.522	44.0122	6.15488	3	46.5436	3.79684	3	75.8141	9.84502	3	44.0122	6.15488	3	44.0122	6.15488	3
272.127	44.8744	6.0403	3	47.0263	3.19322	3	78.1188	8.87252	3	44.8744	6.0403	3	44.8744	6.0403	3
272.732	44.2618	6.19514	3	47.0702	3.39027	3	76.34	10.0053	3	44.2618	6.19514	3	44.2618	6.19514	3
273.336	44.936	6.00188	3	47.1917	3.4349	3	77.742	10.0612	3	44.936	6.00188	3	44.936	6.00188	3
273.941	44.7555	5.51701	3	47.4745	3.39733	3	75.648	10.4083	3	44.7555	5.51701	3	44.7555	5.51701	3
274.546	44.3603	5.95652	3	47.4232	3.75488	3	76.3083	10.8091	3	44.3603	5.95652	3	44.3603	5.95652	3
275.15	44.8671	5.84479	3	47.6439	3.55041	3	75.5222	9.86352	3	44.8671	5.84479	3	44.8671	5.84479	3
275.755	43.1365	5.91741	3	46.3409	2.99926	3	76.2634	10.0913	3	43.1365	5.91741	3	43.1365	5.91741	3
276.36	43.7393	5.92617	3	47.4363	3.20657	3	74.9774	10.1855	3	43.7393	5.92617	3	43.7393	5.92617	3
276.965	43.8296	5.85367	3	47.4359	3.92987	3	74.3622	9.43345	3	43.8296	5.85367	3	43.8296	5.85367	3
277.569	43.364	5.9772	3	47.9026	3.85163	3	73.7786	8.95726	3	43.364	5.9772	3	43.364	5.9772	3
278.174	43.7622	5.37277	3	48.4073	4.25539	3	74.4429	9.7135	3	43.7622	5.37277	3	43.7622	5.37277	3
278.779	43.6448	5.30388	3	47.2247	3.92526	3	74.9431	8.46153	3	43.6448	5.30388	3	43.6448	5.30388	3
279.384	43.9008	5.35933	3	48.8168	4.26954	3	74.5708	9.40954	3	43.9008	5.35933	3	43.9008	5.35933	3
279.988	42.3453	5.34653	3	48.0641	4.02493	3	74.5428	8.08927	3	42.3453	5.34653	3	42.3453	5.34653	3
280.593	42.4701	5.08877	3	48.0368	4.45514	3	74.3879	8.20208	3	42.4701	5.08877	3	42.4701	5.08877	3
281.198	41.6234	4.97476	3	47.6005	4.0809	3	75.8194	7.7798	3	41.6234	4.97476	3	41.6234	4.97476	3
281.802	41.9501	5.01082	3	47.8544	4.22866	3	75.103	9.4503	3	41.9501	5.01082	3	41.9501	5.01082	3
282.407	42.2145	4.7182	3	47.9315	3.95389	3	74.9616	8.30349	3	42.2145	4.7182	3	42.2145	4.7182	3
283.012	40.9969	4.89608	3	48.0606	3.77111	3	75.7409	8.90522	3	40.9969	4.89608	3	40.9969	4.89608	3
283.617	41.0579	5.0152	3	47.3777	4.13653	3	74.8905	8.45119	3	41.0579	5.0152	3	41.0579	5.0152	3
284.221	40.5836	4.23104	3	47.5807	4.36265	3	74.7976	9.73443	3	40.5836	4.23104	3	40.5836	4.23104	3
284.826	38.8549	4.24567	3	48.4573	4.0439	3	75.0068	9.78705	3	38.8549	4.24567	3	38.8549	4.24567	3
285.431	40.4195	3.86133	3	47.2977	4.33007	3	73.4391	9.72236	3	40.4195	3.86133	3	40.4195	3.86133	3
286.036	40.5859	4.26375	3	47.7883	4.61114	3	74.2349	10.0733	3	40.5859	4.26375	3	40.5859	4.26375	3
286.64	39.3217	3.55687	3	48.4736	4.94878	3	73.714	8.27301	3	39.3217	3.55687	3	39.3217	3.55687	3
287.245	38.8636	3.78363	3	47.1178	4.24392	3	73.3007	9.60826	3	38.8636	3.78363	3	38.8636	3.78363	3
287.85	38.8103	4.31032	3	47.9405	4.48356	3	72.3735	9.52129	3	38.8103	4.31032	3	38.8103	4.31032	3
288.454	38.8441	3.58979	3	47.0487	4.54031	3	71.1361	12.4025	3	38.8441	3.58979	3	38.8441	3.58979	3
289.059	38.676	3.83921	3	46.7203	4.7905	3	73.9053	10.2779	3	38.676	3.83921	3	38.676	3.83921	3
289.664	39.3072	3.77903	3	46.6323	6.08245	3	73.0567	11.1251	3	39.3072	3.77903	3	39.3072	3.77903	3
290.269	38.9127	3.75252	3	46.7685	6.6051	3	73.1608	8.31903	3	38.9127	3.75252	3	38.9127	3.75252	3
290.873	38.4851	3.72941	3	46.549	7.20535	3	74.176	10.7498	3	38.4851	3.72941	3	38.4851	3.72941	3
291.478	38.9454	3.45158	3	46.8582	7.05325	3	74.7153	9.70269	3	38.9454	3.45158	3	38.9454	3.45158	3
292.083	38.8101	3.17168	3	46.0333	7.13007	3	73.9396	9.7526	3	38.8101	3.17168	3	38.8101	3.17168	3
292.688	38.7412	3.58122	3	46.7037	7.72561	3	74.3877	9.58244	3	38.7412	3.58122	3	38.7412	3.58122	3
293.292	38.0169	3.58499	3	45.1595	7.11554	3	73.0337	11.026	3	38.0169	3.58499	3	38.0169	3.58499	3
293.897	37.6005	3.14202	3	45.9614	6.98587	3	72.7041	9.8881	3	37.6005	3.14202	3	37.6005	3.14202	3
294.502	37.6889	3.36451	3	46.1922	7.75067	3	73.2046	10.0948	3	37.6889	3.36451	3	37.6889	3.36451	3
295.106	37.9098	3.32636	3	46.8136	7.45184	3	73.4521	9.61326	3	37.9098	3.32636	3	37.9098	3.32636	3
295.711	37.6657	3.18223	3	46.0211	7.14003	3	72.9439	9.16038	3	37.6657	3.18223	3	37.6657	3.18223	3
296.316	37.9521	2.66474	3	46.8792	7.36094	3	74.9946	9.99634	3	37.9521	2.66474	3	37.9521	2.66474	3
296.921	36.7808	2.90984	3	45.9107	6.81702	3	75.1381	8.28959	3	36.7808	2.90984	3	36.7808	2.90984	3
297.525	37.4435	2.64463	3	47.2926	6.70294	3	74.3605	8.81189	3	37.4435	2.64463	3	37.4435	2.64463	3
298.13	36.9933	2.70051	3	47.3873	7.36479	3	74.647	9.22905	3	36.9933	2.70051	3	36.9933	2.70051	3
298.735	36.8455	2.53519	3	47.4103	6.78019	3	73.6785	10.5054	3	36.8455	2.53519	3	36.8455	2.53519	3
299.34	36.694	2.79514	3	47.6652	7.17514	3	74.9286	9.11606	3	36.694	2.79514	3	36.694	2.79514	3
299.944	36.8382	2.51733	3	48.2874	6.63712	3	72.9657	8.66705	3	36.8382	2.51733	3	36.8382	2.51733	3
300.549	36.4822	3.16088	3	47.7779	7.41469	3	74.2443	7.31026	3	36.4822	3.16088	3	36.4822	3.16088	3
301.154	36.8386	2.59865	3	47.3328	7.44426	3	75.4818	7.92664	3	36.8386	2.59865	3	36.8386	2.59865	3
301.758	36.6713	3.18087	3	47.4594	5.88434	3	74.5933	7.0787	3	36.6713	3.18087	3	36.6713	3.18087	3
