# Supplementary material for: Long-term super-resolution inner mitochondrial membrane imaging with a lipid probe
Source: Nat Chem Biol. 2023 Oct 19;20(1):83–92. doi: 10.1038/s41589-023-01450-y (PMC10746544; doi:10.1038/s41589-023-01450-y)
Supplement: Supplementary file 28 — Source data for STED and corresponding confocal line profiles. [file 41589_2023_1450_MOESM28_ESM.xlsx]

## Sheet: Sheet1
distance (µm)	STED	confocal
0	52	17.85
0.022749	39.3035	17.7854
0.045498	39.2723	18.494
0.068247	43.1733	19.6401
0.090996	37.7423	20.1502
0.113745	36.3986	18.5833
0.136494	22.761	17.8397
0.159243	27.9659	19.1794
0.181992	30.2273	21.9737
0.204741	30.3032	20.9994
0.22749	33.6056	20.7685
0.250239	46.3541	20.7663
0.272988	46.0502	25.0475
0.295737	49.4608	24.3284
0.318486	49.4523	23.9299
0.341235	51.9567	25.1232
0.363984	50.5707	26.0223
0.386733	56.8467	27.9913
0.409482	58.9565	25.005
0.432231	58.3235	26.5466
0.45498	50.5615	26.8538
0.477729	41.9779	22.9463
0.500478	44.1657	26.135
0.523227	38.9618	24.6258
0.545976	32.4509	27.2901
0.568725	24.3601	23.6635
0.591474	27.2604	23.3007
0.614223	29.0948	19.6758
0.636972	26.9532	22.8753
0.659721	37.5609	25.3069
0.68247	27.7972	22.2525
0.705219	26.3564	24.0969
0.727968	29.3792	21.487
0.750717	42.5988	24.1381
0.773466	37.2558	24.3291
0.796215	42.2752	24.9527
0.818964	43.517	23.2115
0.841713	46.0538	20.9563
0.864462	41.5584	22.8408
0.887211	39.3653	21.2587
0.90996	46.0438	20.5052
0.932709	42.7951	23.9308
0.955458	48.0035	24.8319
0.978207	54.4892	22.6957
1.00096	49.861	20.4684
1.02371	57.1827	18.7578
1.04645	60.4814	19.1091
1.0692	62.2487	18.3351
1.09195	74.1624	17.6608
1.1147	72.3635	16.0397
1.13745	72.5503	14.8983
1.1602	70.4282	16.9027
1.18295	59.5749	16.9818
1.2057	56.5739	17.0798
1.22845	53.0762	19.2563
1.2512	54.1519	18.4531
1.27394	50.7477	20.0194
1.29669	37.8675	21.8369
1.31944	39.2161	19.7862
1.34219	40.3972	21.5798
1.36494	39.3525	21.6686
1.38769	44.8967	20.1115
1.41044	40.3056	26.4787
1.43319	49.1687	26.5077
1.45594	57.6358	23.2792
1.47869	50.746	21.049
1.50143	54.4207	23.3379
1.52418	52.0058	22.0973
1.54693	57.5466	22.8678
1.56968	51.8843	24.1628
1.59243	36.0417	20.8951
1.61518	38.2891	20.4172
1.63793	35.8733	19.1217
1.66068	39.3323	20.2098
1.68343	36.2244	20.552
1.70617	35.8618	23.2694
1.72892	37.4534	22.6374
1.75167	46.5624	24.3546
1.77442	62.9397	22.1028
1.79717	63.0898	23.6499
1.81992	65.2338	21.6751
1.84267	60.5639	25.3528
1.86542	63.2702	25.8686
1.88817	55.0948	27.6162
1.91092	56.7866	25.4123
1.93366	47.8481	22.3283
1.95641	47.7937	24.2807
1.97916	53.0828	22.0703
2.00191	39.827	21.3071
2.02466	36.1495	24.5066
2.04741	38.4811	22.8618
2.07016	38.2213	22.6745
2.09291	30.5607	22.2268
2.11566	31.8204	22.8744
2.13841	39.0475	20.1255
2.16115	30.2461	18.8127
2.1839	28.3143	21.5051
2.20665	37.4561	21.8046
2.2294	25.1655	21.1741
2.25215	38.7446	15.6203
2.2749	44.6182	17.0056
2.29765	50.6077	18.3191
2.3204	57.2489	15.5402
2.34315	58.8655	14.1324
2.3659	55.3046	14.2651
2.38864	49.6238	13.7639
2.41139	49.6944	17.0142
2.43414	51.4554	15.9301
2.45689	46.6913	15.4008
2.47964	51.074	13.9066
2.50239	56.7226	13.7627
2.52514	56.3617	13.2584
2.54789	57.0867	13.3148
2.57064	59.5312	15.4573
2.59339	68.1397	14.847
2.61613	66.8881	15.2892
2.63888	55.1762	19.1895
2.66163	45.5847	18.4045
2.68438	55.8982	16.8627
2.70713	58.8943	17.2974
2.72988	59.1154	18.0192
2.75263	56.2833	19.4197
2.77538	46.9278	21.1618
2.79813	51.4107	19.2173
2.82088	58.4077	18.0384
2.84362	58.8903	18.8215
2.86637	65.7382	18.2549
2.88912	62.2001	18.4356
2.91187	56.355	15.2735
2.93462	55.6651	16.8808
2.95737	55.4807	14.6491
2.98012	49.3314	12.3808
3.00287	44.4568	16.4627
3.02562	37.7787	16.0208
3.04837	49.6612	14.1334
3.07111	44.6932	15.6597
3.09386	44.9986	15.383
3.11661	38.0348	13.6399
3.13936	38.709	13.7161
3.16211	35.4493	13.5156
3.18486	45.9985	14.4715
3.20761	32.9285	14.5079
3.23036	28.0702	16.8994
3.25311	30.8545	16.3485
3.27586	36.1414	14.4214
3.2986	43.1679	17.0799
